# Supplementary material for: Widely Targeted Metabolomic Analysis Provides New Insights into the Effect of Rootstocks on Citrus Fruit Quality
Source: Metabolites. 2024 Apr 21;14(4):242. doi: 10.3390/metabo14040242 (PMC11052146; doi:10.3390/metabo14040242)
Supplement: Supplementary file 1 [file metabolites-14-00242-s001.zip]

Archive with 10 entries (10 files):
- Supplementary Materials/~$Table S2ú║Identified metabolites actually belong to í«Gold Nuggetí», í«Tangoí», í«Orahí» ..xlsx
- Supplementary Materials/~$Table S2ú║Statistical table of differential metabolites for pairwise comparison of all combinations.xlsx
- Supplementary Materials/Fig. S1ú║QC MS tic overlap-P.png
- Supplementary Materials/Fig. S2ú║MRM detection of multimodal maps-P.png
- Supplementary Materials/Table S1ú║Metabolic data of all samples.xlsx
- Supplementary Materials/Table S2ú║Statistical table of differential metabolites for pairwise comparison of all combinations.xlsx
- Supplementary Materials/Table S3ú║The cluter frequency anaylsis of KEGG pathway in mandarin varieties.xlsx
- Supplementary Materials/Table S4ú║Identified metabolites actually belong to í«Gold Nuggetí», í«Tangoí», í«Orahí» ..xlsx
- Supplementary Materials/Table S5ú║Common metabolites absent in three varietie grafted on different rootstocks.xlsx
- Supplementary Materials/Table S6ú║Specific regulated metabolites based on different rootstocks.xlsx
