# Supplementary material for: Widely Targeted Metabolomic Analysis Provides New Insights into the Effect of Rootstocks on Citrus Fruit Quality
Source: Metabolites. 2024 Apr 21;14(4):242. doi: 10.3390/metabo14040242 (PMC11052146; doi:10.3390/metabo14040242)
Supplement: Supplementary file 1 [file metabolites-14-00242-s001.zip › Supplementary Materials/Table S1ú║Metabolic data of all samples.xlsx]

## Sheet: Table S1
Index	Q1 (Da)	Q3 (Da)	Molecular Weight (Da)	Formula	Ionization model	Compounds	Class I	Class II	CAS	Level	A1	A2	A3	A4	B1	B2	B3	B4	C1	C2	C3	C4	mix01	mix02	mix03	cpd_ID	kegg_map
pmb0782	86.1	69.2	85.089	C5H11N	[M+H]+	Piperidine	Alkaloids	Alkaloids	110-89-4	3	6317000	4931300	3863500	4185700	2873400	2633600	3018500	3253800	2706800	2629900	3120100	3681200	3906200	3475100	4105200	C01746	ko00960
pme2292	89.11	72.08	88.1	C4H12N2	[M+H]+	Putrescine	Alkaloids	Phenolamine	110-60-1	3	57763000	62198000	60975000	61461000	58150000	52247000	53409000	58310000	44635000	42221000	38749000	42015000	53363000	53740000	53650000	C00134	ko00330,ko00472,ko00480,ko00960,ko01100,ko01110,ko02010
Lmgn000188	89.02	59.01	90.032	C3H6O3	[M-H]-	D-Lactic Acid	Organic acids	Organic acids	10326-41-7	2	5613.8	12678	14093	14127	13228	6584.4	20331	15667	10311	12244	6586.3	6629.4	13509	11530	15245	C00256	ko00620,ko01100
mws4052	102.05	56.05	101.048	C4H7NO2	[M+H]+	1-Aminocyclopropane-1-carboxylic acid	Organic acids	Organic acids	22059-21-8	2	111480	57319	71177	72024	67214	53936	90584	96520	56068	99560	26331	109750	67768	72509	92484	C01234	ko00270,ko01100,ko01110
Lmgn000219	101.02	55.02	102.032	C4H6O3	[M-H]-	Succinic semialdehyde	Organic acids	Organic acids	692-29-5	2	27476	40663	50863	46108	44114	35898	52209	48687	31052	30854	35308	31232	37781	39769	44347	C00232	ko00250,ko00350,ko00650,ko00750,ko00760,ko01100,ko01200
pmf0256	101.1	84.7	102.104	C6H14O	[M-H]-	3-Methyl-1-pentanol	Others	Saccharides and Alcohols	589-35-5	3	9	16951	17682	9	5797.3	16887	9	8799.4	9	22629	11412	6365.6	13935	11808	13243	--	--
pme1841	103.12	86.1	102.116	C5H14N2	[M+H]+	Cadaverine	Alkaloids	Phenolamine	462-94-2	3	17363	22403	18214	19976	14233	14630	16414	22553	21926	36833	17585	30394	23815	23642	20284	C01672	ko00310,ko00480,ko00960,ko01100,ko01110
pme3033	104.07	86	103.063	C4H9NO2	[M+H]+	N,N-Dimethylglycine	Amino acids and derivatives	Amino acids and derivatives	1118-68-9	2	1030400	1075600	953120	1042700	1729100	1605500	1731800	2078600	1139800	1502600	1309700	1420000	1417400	1582600	1488900	C01026	ko00260,ko01100
pme3011	104.07	68.8	103.063	C4H9NO2	[M+H]+	γ-Aminobutyric acid	Organic acids	Organic acids	56-12-2	2	1794800	1695800	1451800	1650600	2643000	2486900	2945000	3508200	1760600	2433100	2195500	2251700	2392100	2474600	2353100	C00334	ko00250,ko00330,ko00410,ko00650,ko00760,ko01100
pme3017	104.07	58	103.063	C4H9NO2	[M+H]+	2-Aminoisobutyric acid	Amino acids and derivatives	Amino acids and derivatives	62-57-7	2	974740	1064400	835690	1039100	1540900	1538500	1498300	1660400	1409300	1322500	1135800	1426000	1316400	1263300	1190500	C03665	--
pmb0484	104.1	60.1	103.091	C5H13NO	[M+H]+	Choline	Alkaloids	Alkaloids	62-49-7	2	10063000	11485000	8505800	10395000	15263000	13917000	14194000	16746000	13689000	13165000	12419000	14291000	13348000	13217000	13161000	C00114	ko00260,ko00564,ko01100,ko02010
mws0576	103.04	59.1	104.047	C4H8O3	[M-H]-	3-Hydroxybutyric acid	Organic acids	Organic acids	300-85-6	2	52285	48738	34349	28208	64055	66252	52415	76338	29681	48542	36362	64402	43829	34871	30703	C01089	ko00072,ko00650,ko01100
pme0010	106	60	105.043	C3H7NO3	[M+H]+	L-Serine	Amino acids and derivatives	Amino acids and derivatives	56-45-1	1	55579	68118	95625	72603	79436	96597	99471	156370	80578	86962	149390	67367	136520	109030	77961	C00065	ko00260,ko00261,ko00270,ko00460,ko00600,ko00630,ko00920,ko00970,ko01100,ko01110,ko01200,ko01230,ko02010
pme2433	106.09	88	105.079	C4H11NO2	[M+H]+	Diethanolamine	Alkaloids	Alkaloids	111-42-2	2	10992	14352	14533	15844	13794	13288	18780	19731	9232.8	14824	20308	14630	15764	12717	13088	C06772	ko00564
pme2367	109	81	108.021	C6H4O2	[M+H]+	1,4-Benzoquinone	Quinones	Quinones	106-51-4	3	165740	150050	178840	208240	160030	213330	173720	273740	261200	166220	164550	250480	235260	230940	287430	C00472	--
mws0255	112.05	95	111.043	C4H5N3O	[M+H]+	Cytosine	Nucleotides and derivatives	Nucleotides and derivatives	71-30-7	1	21750	26020	20287	30459	51497	40607	31484	50267	16295	17271	21488	12896	22286	31644	22500	C00380	ko00240,ko01100
pme2122	112.09	95	111.08	C5H9N3	[M+H]+	Histamine	Amino acids and derivatives	Amino acids and derivatives	51-45-6	1	19636	18590	12790	18844	39066	34324	29640	30133	13932	17676	16049	12161	20983	28606	14214	C00388	ko00340,ko01100,ko01110
mws0177	111.01	67	112.016	C5H4O3	[M-H]-	2-Furoic acid	Organic acids	Organic acids	88-14-2	1	65029	28749	21239	11764	32969	16892	29512	39528	13310	9	9	9	20472	17545	16848	C01546	ko01100
pme0257	111.02	80	112.027	C4H4N2O2	[M-H]-	Uracil	Nucleotides and derivatives	Nucleotides and derivatives	66-22-8	2	10826	4862.4	17467	17579	9427.9	19331	16903	12992	16949	3974.8	10859	17023	11080	15539	9710.6	C00106	ko00240,ko00410,ko00770,ko01100
pme0006	116.07	70.1	115.063	C5H9NO2	[M+H]+	L-Proline	Amino acids and derivatives	Amino acids and derivatives	147-85-3	1	3510200	2749800	2948500	3359800	3968500	4027700	4683300	4503000	5637400	4816500	4626500	5251600	4058300	4054200	4416800	C00148	ko00330,ko00332,ko00970,ko01100,ko01110,ko01230,ko02010
mws0376	115	71	116.011	C4H4O4	[M-H]-	Fumaric acid	Organic acids	Organic acids	110-17-8	2	298010	445940	408320	313860	288160	335600	258610	339020	368480	336950	459130	404380	377900	405130	348710	C00122	ko00020,ko00190,ko00220,ko00250,ko00350,ko00360,ko00620,ko00650,ko00760,ko01100,ko01110,ko01200
pmb1096	118.07	91	117.058	C8H7N	[M+H]+	Indole	Alkaloids	Plumerane	120-72-9	1	22278	31327	22846	31152	18711	17629	14323	22772	30135	25333	32101	37691	31714	21367	26142	C00463	ko00380,ko00400,ko00402,ko01100,ko01110
mws2628	118.09	87.05	117.07	C5H11NO2	[M+H]+	N-Methyl-4-aminobutyric acid	Organic acids	Organic acids	1119-48-8	2	9962.6	4209.5	9711	4164.8	10887	7017.3	10663	7688.1	3556.3	4198.9	4248.3	3483	6997.7	4550.8	2650.2	C15987	ko00760,ko01100
pme0120	118.09	101	117.079	C5H11NO2	[M+H]+	5-Aminovaleric acid	Amino acids and derivatives	Amino acids and derivatives	660-88-8	2	123570	29884	39505	29659	92090	69849	124970	128410	29663	27427	37431	36591	39487	43424	65969	C00431	ko00310,ko00330,ko01100
mws0191	118.09	59	117.079	C5H11NO2	[M+H]+	Betaine	Alkaloids	Alkaloids	107-43-7	1	49600	40808	58668	57254	50124	59983	32538	69030	61172	69487	70820	99463	77205	73065	47670	C00719	ko00260,ko01100,ko02010
mws0256	118.09	72.1	117.079	C5H11NO2	[M+H]+	L-Valine	Amino acids and derivatives	Amino acids and derivatives	72-18-4	1	41183000	37259000	30463000	36440000	36893000	38268000	43891000	42876000	29245000	31098000	31201000	38185000	34202000	35807000	41791000	C00183	ko00280,ko00290,ko00311,ko00460,ko00770,ko00966,ko00970,ko01100,ko01110,ko01210,ko01230,ko02010
pme1730	117	59	118.027	C4H6O4	[M-H]-	D-Erythronolactone	Organic acids	Organic acids	15667-21-7	3	8243.8	7870.1	14363	7105.8	15617	4687.7	7346.9	7228.8	10168	9587.1	7365.8	8208	6211.1	8860.5	11070	--	--
mws0470	117.02	73	118.027	C4H6O4	[M-H]-	Methylmalonic acid*	Organic acids	Organic acids	516-05-2	1	9526800	15540000	10947000	16179000	8859700	9911800	8864300	9385600	14948000	24938000	17149000	29273000	13635000	12514000	15076000	C02170	ko00240,ko00280,ko00640,ko01100
mws0192	117.02	73	118.027	C4H6O4	[M-H]-	Succinic acid*	Organic acids	Organic acids	110-15-6	1	9506700	16103000	11972000	15420000	8021000	10083000	9346000	9651500	14587000	24880000	18024000	29177000	14082000	12862000	14294000	C00042	ko00020,ko00190,ko00250,ko00310,ko00350,ko00360,ko00620,ko00630,ko00640,ko00650,ko00760,ko00920,ko01100,ko01110,ko01200
mws0147	117.06	59	118.063	C5H10O3	[M-H]-	β-Hydroxyisovaleric acid	Organic acids	Organic acids	625-08-1	2	27883	20441	26521	20310	13960	32257	18954	34694	25287	17636	26384	27184	20022	21248	23398	C20827	ko00280,ko01100
pme3096	118	74	119.022	C3H5NO4	[M-H]-	Aminomalonic acid	Organic acids	Organic acids	1068-84-4	3	378350	619190	474020	612570	308800	414550	358400	393560	604450	968550	736860	1217600	554350	542080	596890	C00872	--
mws0230	120.07	74	119.058	C4H9NO3	[M+H]+	L-Threonine*	Amino acids and derivatives	Amino acids and derivatives	72-19-5	1	49263	64817	63260	66533	57586	93012	61536	90469	60474	78990	87704	26375	70990	97628	63930	C00188	ko00260,ko00261,ko00290,ko00860,ko00970,ko01100,ko01110,ko01230,ko02010
mws0671	120.07	74.1	119.058	C4H9NO3	[M+H]+	L-Homoserine*	Organic acids	Organic acids	672-15-1	2	49324	58509	64101	71836	61848	86720	59420	79563	58531	80120	101460	34176	76491	95860	76602	C00263	ko00260,ko00270,ko00300,ko00920,ko01100,ko01110,ko01230
pmp001287	120.08	103.05	119.073	C8H9N	[M+H]+	N-Benzylmethylene isomethylamine	Alkaloids	Alkaloids	-	1	19599000	19636000	18447000	18722000	16048000	16885000	14521000	17112000	17431000	16806000	18517000	19844000	17410000	17884000	17167000	--	--
MWS4305	119.04	59.01	120.042	C4H8O4	[M-H]-	Erythrose	Others	Saccharides and Alcohols	583-50-6	1	87565	104490	111900	135800	150640	112830	164620	129760	105240	119180	103770	124120	123860	137420	150260	C01796	--
pma0134	121.04	93.06	120.042	C4H8O4	[M+H]+	D-(-)-Threose	Others	Saccharides and Alcohols	95-43-2	3	98246	65985	50215	59349	99665	101680	107800	114420	99390	157610	245580	62814	198050	77896	207030	C06463	--
Lmbp000728	121.06	77.04	120.058	C8H8O	[M+H]+	(S)-2-Phenyloxirane	Others	Others	20780-54-5	1	58377000	42539000	38034000	37080000	28365000	26637000	29452000	28805000	15816000	16200000	21531000	16186000	29739000	30207000	31712000	C20782	ko01100
pmb0069	122	105	121.053	C7H7NO	[M+H]+	Benzamide	Phenolic acids	Phenolic acids	55-21-0	3	13783	21290	15310	22707	14466	16826	11904	15153	9	9473.9	9	9	19571	15358	14118	C09815	--
mws0491	122.1	105	121.089	C8H11N	[M+H]+	Phenethylamine	Alkaloids	Alkaloids	64-04-0	2	65788	79661	49571	77477	34586	60893	45225	36556	14238	27289	12040	14378	52204	50774	58725	C05332	ko00360,ko01100
Lmgp002593	123.04	77.04	122.037	C7H6O2	[M+H]+	3-hydroxybenzaldehyde	Organic acids	Organic acids	100-83-4	2	472010	170060	305650	326640	74296	125200	9	9	233810	216170	275480	230980	209530	174440	281450	C03067	--
mws0133	123.06	80.05	122.048	C6H6N2O	[M+H]+	Nicotinamide	Others	Vitamin	98-92-0	1	251890	187460	131100	117450	78214	130740	92110	97999	101210	120650	161730	226160	175430	140150	158080	C00153	ko00760,ko01100
ML10179289	105.07	77.04	122.073	C8H10O	[M+H-H2O]+	2-Phenylethanol	Phenolic acids	Phenolic acids	60-12-8	2	688690	563760	625160	568690	121380	140900	134090	108230	438110	436240	463580	502230	406410	360200	362290	C05853	ko00360
pme0490	124.04	78	123.032	C6H5NO2	[M+H]+	Nicotinic acid (Vitamin B3)	Others	Vitamin	59-67-6	1	242950	186140	142180	170330	86238	99582	75875	95283	254940	237940	216510	413760	187870	174960	217510	C00253	ko00760,ko00960,ko01100,ko01110
Lmbp000668	124.04	78.03	123.032	C6H5NO2	[M+H]+	Isonicotinic acid	Organic acids	Organic acids	55-22-1	2	278470	179150	133950	164920	74847	110270	77433	109720	250530	292860	229550	420950	203820	182500	231000	C07446	--
pmp001086	127.04	97	126.032	C6H6O3	[M+H]+	5-Hydroxymethylfurfural	Phenolic acids	Phenolic acids	67-47-0	1	611350	516980	584250	551300	388830	498490	561810	510760	433030	520920	505210	293430	514370	648390	494240	C11101	--
MWSmce706	129.07	56.05	128.059	C5H8N2O2	[M+H]+	Cyclo(Ala-Gly)	Amino acids and derivatives	Amino acids and derivatives	4526-77-6	2	33786	33254	51200	37335	26284	44165	38257	35325	24974	29973	37251	32958	47026	46464	37076	--	--
MWSmce709	130.06	103.05	129.058	C9H7N	[M+H]+	Isoquinoline	Alkaloids	Isoquinoline alkaloids	119-65-3	2	161600	150480	121730	152680	102040	87181	91849	92898	132090	115790	95978	210240	73956	127880	146360	C06323	--
MWS0811	130.09	84.08	129.079	C6H11NO2	[M+H]+	DL-Pipecolic Acid	Organic acids	Organic acids	3105-95-1	1	46565000	40708000	46006000	44764000	54458000	55377000	56829000	56164000	47688000	41152000	59965000	46955000	51857000	48520000	57851000	C00408	ko00310,ko00960,ko01100,ko01110
ML10181668	130.09	84.08	129.079	C6H11NO2	[M+H]+	Cycloleucine	Amino acids and derivatives	Amino acids and derivatives	52-52-8	1	1230000	1139900	952630	1083200	1098400	987260	1009300	886460	951870	874020	866660	962020	1002400	1027500	1019200	C03969	--
Zmdp000376	130.09	84.08	129.09	C5H11N3O	[M+H]+	4-Guanidinobutanal	Amino acids and derivatives	Amino acids and derivatives	-	1	49246000	41729000	49963000	46275000	58617000	54849000	56869000	58117000	48002000	43910000	62557000	48609000	53970000	47570000	57515000	--	--
mws0425	129.02	85	130.027	C5H6O4	[M-H]-	Citraconic acid	Organic acids	Organic acids	498-23-7	3	967470	870430	862130	870980	802590	800700	967230	744440	514560	391700	591560	600550	683350	729890	791620	C02226	ko00290,ko00660,ko01100,ko01210
Zmgn000217	129.02	85.03	130.027	C5H6O4	[M-H]-	Methylenesuccinic acid	Organic acids	Organic acids	97-65-4	2	224460	271730	235600	270890	275380	280000	229200	245640	219000	274980	225580	287670	279190	247190	229910	C00490	ko00660,ko01100
pme2693	131.12	114.09	130.111	C6H14N2O	[M+H]+	N-Acetylputrescine	Alkaloids	Phenolamine	18233-70-0	2	138110	199590	170600	170060	240930	258010	248400	283510	110240	132790	157540	160780	209540	205490	137200	C02714	ko00330,ko01100
pmb0501	131.13	114.1	130.122	C5H14N4	[M+H]+	Agmatine	Alkaloids	Phenolamine	306-60-5	2	119290	190130	145750	164830	202410	227060	209600	277890	103750	123150	159840	133830	201530	190280	145000	C00179	ko00330,ko01100
pma3649	132.1	86.1	131.058	C5H9NO3	[M+H]+	5-Aminolevulinate	Alkaloids	Alkaloids	106-60-5	3	2307000	1690300	1394700	1541200	1092700	1006600	1108000	1350900	1045400	1003400	948130	1235500	1335000	1331700	1418400	C00430	ko00260,ko00860,ko01100,ko01110,ko02010
mws0712	130.05	86	131.058	C5H9NO3	[M-H]-	N-Propionylglycine	Amino acids and derivatives	Amino acids and derivatives	21709-90-0	3	70240	81271	72720	110760	93217	92773	105790	94115	88949	71983	84634	89226	92233	87383	102650	--	--
Zmpn000638	130.05	88.04	131.069	C4H9N3O2	[M-H]-	3-Guanidinopropionic acid	Organic acids	Organic acids	353-09-3	3	12323	9	8435.4	9707.5	11789	13334	18591	12937	8695.4	10861	13424	10547	8818.1	10932	9199.5	C03065	--
ML10197929	130.09	88.04	131.069	C4H9N3O2	[M-H]-	Creatine	Others	Others	57-00-1	2	7875.2	9	4999.7	9	16995	10516	9	10600	17988	12036	11504	11593	14893	7707.2	12745	C00300	ko00260,ko00330,ko01100
pmp001198	132.1	57.1	131.095	C6H13NO2	[M+H]+	6-Deoxyfagomine	Alkaloids	Alkaloids	197449-09-5	1	9895300	7601400	5983500	6449900	4560900	4554500	4881600	5384700	4861400	4621300	4334500	6232700	6860100	5282700	6384100	--	--
mws1587	132.1	86	131.095	C6H13NO2	[M+H]+	L-Norleucine	Amino acids and derivatives	Amino acids and derivatives	327-57-1	1	11022000	8668500	7188900	8243900	6454000	6354800	6797500	7123800	5973800	5496000	5587400	9637600	7787700	7067700	7883100	C01933	--
mws0258	132.1	86	131.095	C6H13NO2	[M+H]+	L-Isoleucine	Amino acids and derivatives	Amino acids and derivatives	73-32-5	1	2415300	1780600	1343200	1503800	1135200	1100400	1196200	1328600	1186800	1164600	1130000	1621900	1513000	1364800	1614300	C00407	ko00280,ko00290,ko00460,ko00960,ko00966,ko00970,ko01100,ko01110,ko01210,ko01230,ko02010
MWS1926	132.1	86.1	131.095	C6H13NO2	[M+H]+	DL-Leucine	Amino acids and derivatives	Amino acids and derivatives	328-39-2	2	5054100	5267100	3511300	4723000	3803100	3444400	3601100	4417500	5243200	5360300	4172800	7269000	5050700	4281700	4186900	C00123	ko00280,ko00290,ko00966,ko00970,ko01100,ko01110,ko01210,ko01230,ko02010
pme0243	131.03	87.05	132.042	C5H8O4	[M-H]-	Glutaric acid	Organic acids	Organic acids	110-94-1	3	37209	28613	22785	26707	15374	16958	16168	28317	15144	20000	21686	31493	22784	19793	24471	C00489	ko00071,ko00310,ko01100
mws0473	131.03	87.05	132.042	C5H8O4	[M-H]-	2-Methylsuccinic acid*	Organic acids	Organic acids	498-21-5	1	2196700	2567700	2924600	2978300	1809600	1968500	2064400	2014800	2298100	2493800	2769900	3222900	2353700	2487600	2390600	--	--
Lmbn001364	131.03	87.05	132.042	C5H8O4	[M-H]-	4-Hydroxy-2-Oxopentanoic Acid*	Organic acids	Organic acids	3318-73-8	1	216580	259530	307350	159830	174140	218040	197270	185030	245360	312220	253360	290220	236240	216480	253510	C03589	ko00360,ko01100
Lmbn001288	131.03	87.04	132.042	C5H8O4	[M-H]-	2-Hydroxy-2-methyl-3-oxobutanoic acid*	Organic acids	Organic acids	71698-08-3	1	214830	255900	265250	294220	161760	161940	205030	176750	194780	190660	240240	315560	216050	212710	220370	C06010	ko00290,ko00650,ko00660,ko00770,ko01100,ko01110,ko01210,ko01230
Lmmn000806	131.03	87.05	132.042	C5H8O4	[M-H]-	Dimethylmalonic acid*	Organic acids	Organic acids	595-46-0	1	198470	236760	248800	192950	186730	160140	195860	172990	190860	207200	246710	302200	239670	207210	202220	--	--
Lmmn002164	131.03	87.05	132.042	C5H8O4	[M-H]-	Monomethyl succinate*	Organic acids	Organic acids	3878-55-5	1	184210	214780	207150	214520	160360	140450	166740	147150	175410	189300	204550	251750	178400	209730	179640	--	--
Lmgn000160	131.05	70.03	132.053	C4H8N2O3	[M-H]-	3-Ureidopropionic Acid	Organic acids	Organic acids	462-88-4	2	244460	194420	199680	294570	248030	236270	272570	206300	274630	234220	386730	417390	194180	289830	256930	C02642	ko00240,ko00410,ko00770,ko01100
mws0001	133.06	74	132.054	C4H8N2O3	[M+H]+	L-Asparagine	Amino acids and derivatives	Amino acids and derivatives	70-47-3	1	235870	137510	213870	283980	352220	363040	261430	363360	376770	437690	588110	247840	494200	494600	282160	C00152	ko00250,ko00460,ko00970,ko01100,ko01110,ko01230
mws0341	131.07	85	132.079	C6H12O3	[M-H]-	2-Hydroxyisocaproic acid	Organic acids	Organic acids	20312-37-2	3	13367	9	9	34441	9	18621	9	187500	47111	282610	7179.8	9	29281	30290	45728	C03264	--
pme2527	133	116	132.09	C5H12N2O2	[M+H]+	L-Ornithine	Amino acids and derivatives	Amino acids and derivatives	70-26-8	3	748150	795800	744470	701220	1556200	1236000	1848000	1875900	1012000	1012500	781920	954150	1043300	1008300	1075900	C00077	ko00220,ko00330,ko00472,ko00480,ko01100,ko01110,ko01210,ko01230,ko02010
mws0219	132.03	88	133.038	C4H7NO4	[M-H]-	L-Aspartic Acid	Amino acids and derivatives	Amino acids and derivatives	56-84-8	1	2124000	2040300	2318500	2492400	2637100	2465100	2823200	2220900	2560400	1693900	2597000	1554800	2082100	2515200	2701800	C00049	ko00220,ko00250,ko00260,ko00261,ko00270,ko00300,ko00340,ko00410,ko00460,ko00710,ko00760,ko00770,ko00970,ko01100,ko01110,ko01200,ko01210,ko01230,ko02010
Lmbn000198	133.01	71.01	134.022	C4H6O5	[M-H]-	3-Dehydro-L-Threonic Acid*	Organic acids	Organic acids	-	1	9055500	7644500	9960300	10954000	10344000	12582000	11636000	11229000	11086000	8362800	11734000	9910100	9748000	9238300	9331600	C03064	ko00053,ko01100
MWS1709	133.01	71.01	134.022	C4H6O5	[M-H]-	D-Malic acid	Organic acids	Organic acids	636-61-3	1	8417500	7707000	9248500	9073400	9556400	12202000	8971000	9854700	11427000	8044600	9912900	11523000	9618700	8488700	8890800	C00497	ko00650,ko01100
mws0275	133.01	71.01	134.022	C4H6O5	[M-H]-	L-Malic acid*	Organic acids	Organic acids	97-67-6	1	1324100	1804500	1511100	1302100	1245100	1406700	1005000	1346000	1483600	1230900	1729900	1029600	1494200	1692200	1398600	C00149	ko00020,ko00620,ko00630,ko00710,ko01100,ko01110,ko01200
Zmgn000503	133.05	71.01	134.058	C5H10O4	[M-H]-	2,3-Dihydroxy-3-Methylbutanoic Acid	Organic acids	Organic acids	1756-18-9	2	5037300	13534000	11000000	5016800	4901300	7663300	2670800	4321500	14845000	14964000	14525000	13249000	9953400	12800000	6804100	C04039	--
pme0040	136.06	119	135.054	C5H5N5	[M+H]+	Adenine	Nucleotides and derivatives	Nucleotides and derivatives	73-24-5	1	252140	257210	285790	279470	300530	333470	288160	340650	262400	392740	329290	524630	442190	265730	392280	C00147	ko00230,ko00908,ko01100
pmb0374	136.06	118.9	135.054	C5H5N5	[M+H]+	2-Aminopurine	Nucleotides and derivatives	Nucleotides and derivatives	452-06-2	1	731380	777970	669490	712090	650630	605390	617180	635020	766340	742560	700030	703950	674680	697430	648520	--	--
Lmgp000659	136.08	91.05	135.068	C8H9NO	[M+H]+	2-Phenylacetamide*	Alkaloids	Alkaloids	103-81-1	3	4461100	3454900	3926400	4666700	3985600	4478100	3827200	4986100	3179400	4780800	4360400	6223000	5600500	3973000	5711500	C02505	ko00360,ko01100
HJKP000649	136.07	91.05	135.068	C8H9NO	[M+H]+	N-benzylformamide*	Alkaloids	Alkaloids	6343-54-0	2	4483100	4431400	4580600	4584100	4033300	4471700	4380000	5400200	3573200	5278000	5040000	7147800	6495600	4226300	6251600	C15561	--
mws0889	135.03	75.01	136.037	C4H8O5	[M-H]-	D-Threonic Acid	Others	Saccharides and Alcohols	3909-12-4	2	32492	26454	35819	36256	28755	40134	24957	28995	57246	26709	34958	37287	24924	26871	27843	C21649	--
pme0033	137.05	119	136.039	C5H4N4O	[M+H]+	Hypoxanthine	Nucleotides and derivatives	Nucleotides and derivatives	68-94-0	2	10529	10739	11589	7468.7	7345.6	6314.1	8092	7698.5	9646.9	7913.3	15991	14297	8256	7219	10249	C00262	ko00230,ko01100
MWSmce466	135.05	92.03	136.052	C8H8O2	[M-H]-	4'-Hydroxyacetophenone	Amino acids and derivatives	Amino acids and derivatives	99-93-4	1	401850	219010	144490	93692	144820	125260	112230	88158	87674	155830	384750	211220	194900	239680	233000	C10700	ko01100
MWS1848	135.05	92.03	136.052	C8H8O2	[M-H]-	Phenyl acetate	Phenolic acids	Phenolic acids	122-79-2	2	432990	406930	189200	139660	110120	149920	147490	116820	110570	174460	444240	276470	218530	241350	455260	C00548	--
mws0146	138.05	78	137.048	C7H7NO2	[M+H]+	Nicotinic Acid Methyl Ester(Methyl Nicotinate)	Alkaloids	Alkaloids	93-60-7	2	77399	76778	70424	83762	46242	44499	33714	40170	111710	84588	90771	131480	53611	62040	97274	--	--
pme2268	138.05	94.07	137.048	C7H7NO2	[M+H]+	Trigonelline	Alkaloids	Alkaloids	535-83-1	1	2022100	2325300	2035700	1781800	2323200	2394600	2131100	2337100	2112800	1911400	2028100	2263600	3042400	2651400	2005000	C01004	ko00760
pme1002	138.09	103	137.084	C8H11NO	[M+H]+	L-Tyramine	Amino acids and derivatives	Amino acids and derivatives	51-67-2	1	2472300	1544800	1340600	1532800	2572600	2669300	2683200	2892400	2330600	3621100	4408500	1499200	3784400	1916600	4271900	C00483	ko00350,ko00950,ko01100,ko01110
pma0948	138.09	121.1	137.084	C8H11NO	[M+H]+	Phenylethanolamine	Alkaloids	Alkaloids	7568-93-6	3	987240	616830	548440	571440	1054600	1011500	1187100	1155500	850010	1297500	1778500	592290	1376000	802410	1537500	C02735	--
mws0749	137.02	93	138.032	C7H6O3	[M-H]-	4-Hydroxybenzoic acid	Phenolic acids	Phenolic acids	99-96-7	2	244860	129720	155720	221710	112080	56493	110550	96687	171090	112800	121390	123640	142870	193230	123450	C00156	ko00130,ko00790,ko01100,ko01110
Lmbn001981	137.02	93.03	138.032	C7H6O3	[M-H]-	2,5-Dihydroxybenzaldehyde*	Phenolic acids	Phenolic acids	1194-98-5	2	208760	121640	89771	99856	59428	47352	64815	103790	92270	91064	47237	97673	96372	89018	117840	C05585	ko00350,ko01100
Hmgn001653	137.02	93.04	138.032	C7H6O3	[M-H]-	Protocatechualdehyde*	Phenolic acids	Phenolic acids	139-85-5	2	151140	139400	124580	155280	22235	51835	43867	56064	105950	104050	72941	100090	106450	99270	107820	C16700	ko00950
pme2828	140	99	139.027	C6H5NO3	[M+H]+	4-Nitrophenol	Phenolic acids	Phenolic acids	100-02-7	3	41268000	50676000	48394000	54398000	45043000	44079000	37408000	39239000	38501000	53148000	54588000	55897000	46014000	46078000	44061000	C00870	--
mws0704	140.01	78.96	141.019	C2H8NO4P	[M-H]-	O-Phosphorylethanolamine	Alkaloids	Alkaloids	1071-23-4	2	106600	101050	105040	92601	48507	41563	58150	43189	34680	39186	29058	31673	50840	61016	62525	C00346	ko00564,ko00600,ko01100
pma2987	142.1	124.09	141.09	C6H11N3O	[M+H]+	Histidinol	Alkaloids	Alkaloids	501-28-0	3	22386000	21640000	24576000	24000000	25728000	25070000	23265000	25918000	22993000	23668000	23328000	24019000	22383000	24769000	21079000	C00860	ko00340,ko01100,ko01110,ko01230
pme3207	141.02	59	142.027	C6H6O4	[M-H]-	Muconic acid	Organic acids	Organic acids	1119-72-8	2	1879000	1984900	2565700	2182300	2084100	2154500	2178000	2025600	1929000	2023500	1747200	1929800	2045000	1880800	1887100	C02480	ko01100
pmb0764	144.05	113.2	143.04	C6H9NOS	[M+H]+	4-Methyl-5-thiazoleethanol	Others	Others	137-00-8	3	23102	21239	24288	20909	20604	15689	9463.5	29458	50104	20215	18453	28537	17860	18631	13719	C04294	ko00730,ko01100
Hmsp000364	144.1	98.09	143.095	C7H13NO2	[M+H]+	L-Cyclopentylglycine	Amino acids and derivatives	Amino acids and derivatives	2521-84-8	2	11461000	12228000	12104000	12106000	12737000	13391000	12142000	12767000	15028000	13843000	21729000	16231000	12813000	12470000	14392000	--	--
pmp000966	144.1	84.1	143.095	C7H13NO2	[M+H]+	Stachydrine	Alkaloids	Pyrrole alkaloids	471-87-4	3	12000000	12299000	11228000	12064000	11888000	12584000	11017000	11699000	13751000	14751000	19401000	17838000	13229000	13754000	14607000	C10172	--
mws0340	143.03	111	144.042	C6H8O4	[M-H]-	2,3-Dimethylsuccinic acid	Amino acids and derivatives	Amino acids and derivatives	13545-04-5	3	26978	18913	21885	18151	23806	33789	27595	28770	7209.3	4317.5	4002.1	9598.8	26724	17047	11524	--	--
Rfmb318	144.1	84.08	144.092	C7H14NO2+	[M]+	D-Proline betaine	Amino acids and derivatives	Amino acids and derivatives	1195-94-4	2	11613000	12410000	11508000	10893000	13263000	11690000	11342000	13965000	15714000	13614000	19623000	17794000	13286000	12486000	14598000	C21514	--
Hmmp002124	146.06	118.06	145.053	C9H7NO	[M+H]+	Indole-3-carboxaldehyde	Alkaloids	Plumerane	487-89-8	2	108320	135080	85081	92008	73329	78321	64809	82187	94518	94587	110650	146810	77131	107120	81116	C08493	--
pme0295	146.08	86	145.074	C6H11NO3	[M+H]+	4-Acetamidobutyric acid	Organic acids	Organic acids	3025-96-5	2	125760	114930	73969	75572	84999	76060	105990	122280	14008	50530	43563	66181	93394	74423	81269	C02946	ko00330,ko01100
mws0567	146.09	87	145.085	C5H11N3O2	[M+H]+	4-Guanidinobutyric acid	Organic acids	Organic acids	463-00-3	2	102230	123370	140190	118980	96406	119800	85543	144750	122470	141620	154590	155240	142280	101720	71620	C01035	ko00330,ko01100
mws0017	146.17	72.2	145.158	C7H19N3	[M+H]+	Spermidine	Alkaloids	Phenolamine	124-20-9	2	109770	55748	59146	63828	122150	125230	181040	196800	218540	167800	305150	254160	263040	161020	190300	C00315	ko00330,ko00410,ko00480,ko00940,ko01100,ko02010
pme2380	145.01	101	146.022	C5H6O5	[M-H]-	α-Ketoglutaric acid	Organic acids	Organic acids	328-50-7	3	70975	102240	80560	62519	33973	33772	35270	34138	89179	129070	176730	117120	59192	65530	55576	C00026	ko00020,ko00040,ko00053,ko00220,ko00250,ko00300,ko00310,ko00340,ko00430,ko00630,ko00650,ko00660,ko01100,ko01110,ko01200,ko01210,ko01230
Wmzn000227	145.06	109.04	146.058	C6H10O4	[M-H]-	2,2-Dimethylsuccinic acid	Organic acids	Organic acids	597-43-3	3	21747	39923	40662	43152	36486	22756	34441	23773	24296	43112	31654	23341	34453	29604	24339	--	--
mws0924	145.05	101	146.058	C6H10O4	[M-H]-	2-Methylglutaric acid*	Organic acids	Organic acids	617-62-9	2	89101	92728	97004	82533	77293	92188	85175	70295	72909	95471	98314	114560	95248	108920	64488	--	--
mws0208	145.05	101	146.058	C6H10O4	[M-H]-	Adipic Acid*	Organic acids	Organic acids	124-04-9	2	133220	125850	132280	122320	80944	85258	97108	131100	65438	94914	124050	126110	106990	127000	100860	C06104	ko01100
pme0193	147.08	84	146.069	C5H10N2O3	[M+H]+	L-Glutamine	Amino acids and derivatives	Amino acids and derivatives	56-85-9	1	13575000	12155000	11053000	12239000	11676000	10826000	11801000	12379000	11206000	10167000	9834800	11657000	10670000	11551000	11566000	C00064	ko00220,ko00230,ko00240,ko00250,ko00630,ko00750,ko00910,ko00970,ko01100,ko01230,ko02010
pme0026	147.11	84	146.106	C6H14N2O2	[M+H]+	L-Lysine	Amino acids and derivatives	Amino acids and derivatives	56-87-1	1	13328000	12457000	10714000	11784000	11486000	10330000	11201000	11642000	10932000	9853500	9336300	11333000	10584000	10588000	11159000	C00047	ko00300,ko00310,ko00780,ko00960,ko00970,ko01100,ko01110,ko01210,ko01230,ko02010
pme1691	147.13	87.2	146.118	C7H16NO2	[M+H]+	Acetylcholine	Alkaloids	Alkaloids	60-31-1	2	4635100	3215100	3722100	3450800	4479600	5100600	5443500	4689600	3027400	2744800	4721500	2424000	4402000	3505700	2662600	C01996	ko00564
pme0014	148.06	84	147.053	C5H9NO4	[M+H]+	L-Glutamic acid	Amino acids and derivatives	Amino acids and derivatives	56-86-0	1	595280	354540	589670	239010	453630	593860	507830	530990	422650	510270	742000	215740	731080	700100	386540	C00025	ko00220,ko00250,ko00330,ko00332,ko00340,ko00430,ko00480,ko00630,ko00650,ko00660,ko00860,ko00910,ko00970,ko01100,ko01110,ko01200,ko01210,ko01230,ko02010
mws1050	148.06	88	147.053	C5H9NO4	[M+H]+	O-Acetylserine	Amino acids and derivatives	Amino acids and derivatives	5147-00-2	2	7898.9	10147	7952.2	9824.7	6904.9	12491	11729	9466.2	8388.5	11825	20957	6685	9725.9	11429	8905	C00979	ko00270,ko00908,ko00920,ko01100,ko01110,ko01200,ko01230,ko04122
Zmzn000113	146.05	102.06	147.053	C5H9NO4	[M-H]-	L-threo-3-Methylaspartate	Amino acids and derivatives	Amino acids and derivatives	6061-13-8	1	631360	533010	527850	486890	421480	358780	547910	369920	529740	463130	595970	698770	445300	514960	516600	C03618	ko00630,ko00660,ko01100,ko01200
pmp001285	149.02	65.04	148.016	C8H4O3	[M+H]+	Phthalic anhydride	Phenolic acids	Phenolic acids	85-44-9	1	1902000	1835500	1729100	1873800	1785900	1765500	1657100	1715100	1713300	1703200	1805300	1857300	1954500	1747100	1694300	--	--
ML10171848	147.03	85.03	148.037	C5H8O5	[M-H]-	D-Arabinono-1,4-lactone	Others	Saccharides and Alcohols	2782-09-4	2	231580	226490	219660	210940	215800	197630	215840	236650	144470	187450	219100	179220	182550	221380	192020	C00652	--
pmb2826	147.03	87.1	148.037	C5H8O5	[M-H]-	L-Citramalic acid	Organic acids	Organic acids	6236-09-5	2	130070	125340	223530	227920	184520	273560	249330	230300	218630	226550	109490	193440	241600	183600	232710	C02614	ko00660,ko01100
Lmbn000216	147.03	57.03	148.037	C5H8O5	[M-H]-	3-Methylmalic acid*	Organic acids	Organic acids	152204-30-3	2	554650	454550	389550	473480	410540	508040	552500	400030	404780	406980	323950	472990	468410	353440	373820	C06032	ko00290,ko00660,ko01100,ko01210,ko01230
Zmyn000247	147.03	57.03	148.037	C5H8O5	[M-H]-	2-Hydroxyglutaric Acid*	Organic acids	Organic acids	13095-48-2	2	500450	415160	382770	505750	487460	480030	592500	427700	555970	425740	312660	435350	486470	399750	422920	C03196	ko00310,ko01100
pme1210	150.06	61	149.051	C5H11NO2S	[M+H]+	L-Methionine	Amino acids and derivatives	Amino acids and derivatives	63-68-3	1	5679800	5651600	4935800	5983600	4110900	3864900	4100400	4145800	3507800	3441200	3603500	5193400	5205300	4567900	5599300	C00073	ko00270,ko00966,ko00970,ko01100,ko01110,ko01210,ko01230
mws0847	150.08	133	149.07	C6H7N5	[M+H]+	1-Methyladenine	Nucleotides and derivatives	Nucleotides and derivatives	5142-22-3	2	3203700	2356500	2320500	2272700	1219100	1133800	1239000	1333100	1543200	1574700	1883200	1742700	1904900	1748800	2248200	C02216	--
mws1499	149.05	59.01	150.053	C5H10O5	[M-H]-	D-Arabinose	Others	Saccharides and Alcohols	10323-20-3	1	124440	147740	160360	133800	168200	120130	190260	157850	125330	162700	115050	159630	126620	123750	161130	C00216	--
Zmgn000173	149.05	75.01	150.053	C5H10O5	[M-H]-	D-Ribose	Others	Saccharides and Alcohols	50-69-1	2	85490	80442	79633	104720	77647	91329	67589	87097	106610	96928	103200	187260	99930	97973	91752	C00121	ko00030,ko01100,ko02010
mws0921	149.06	131	150.068	C9H10O2	[M-H]-	p-Coumaryl alcohol	Phenolic acids	Phenolic acids	3690-05-9	2	15682	26438	14926	24526	7339	9	9	9	7340	18776	12176	28772	15145	13654	13692	C02646	ko00940,ko01100,ko01110
pmf0420	149.06	74.9	150.068	C9H10O2	[M-H]-	Benzyl acetate	Organic acids	Organic acids	140-11-4	3	34838	79648	48251	46524	37312	51452	35584	76872	76563	70964	59777	95341	29207	27057	27202	C15513	--
pme0183	152.06	135	151.049	C5H5N5O	[M+H]+	Isoguanine	Nucleotides and derivatives	Nucleotides and derivatives	3373-53-3	3	82400	78402	71998	95395	69830	66834	57954	59438	52205	37390	57544	51849	70322	55908	56808	--	--
pme1109	152.06	135	151.049	C5H5N5O	[M+H]+	Guanine	Nucleotides and derivatives	Nucleotides and derivatives	73-40-5	1	18119	16993	11266	12150	11560	12518	13045	12827	8777.9	13573	10953	17283	15169	12792	15773	C00242	ko00230,ko01100
Hmbn002645	151.04	135.01	152.048	C8H8O3	[M-H]-	3,4-Dihydroxyacetophenone	Phenolic acids	Phenolic acids	1197-09-7	3	2044.5	1614.9	4720.6	3923.3	2312.7	3759.8	1870.9	3389.2	8087.6	5123.6	6885.5	9170.1	5317.2	3420.4	2260.1	C10675	--
mws0639	153.02	109.03	154.027	C7H6O4	[M-H]-	2,3-Dihydroxybenzoic Acid*	Organic acids	Organic acids	303-38-8	2	73999	36878	61619	91347	42837	43590	42332	29392	64241	67080	66737	85486	50870	36319	46233	C00196	ko01110
mws0180	153.02	109.03	154.027	C7H6O4	[M-H]-	2,5-Dihydroxybenzoic acid; Gentisic Acid*	Phenolic acids	Phenolic acids	490-79-9	2	46010	19314	21723	28485	9	9	9	17596	47985	14469	31599	26635	23754	29170	34926	C00628	ko00350,ko01100
mws0183	153.02	109.03	154.027	C7H6O4	[M-H]-	3,4-Dihydroxybenzoic acid (Protocatechuic acid)*	Phenolic acids	Phenolic acids	99-50-3	2	87119	60393	42272	62914	20442	23858	26317	63856	69422	49509	40037	52586	50664	49064	55051	C00230	ko01100,ko01110
mws0254	156.08	110	155.069	C6H9N3O2	[M+H]+	L-Histidine	Amino acids and derivatives	Amino acids and derivatives	71-00-1	1	1178200	1149500	1157300	1171000	967070	959760	1015100	944760	1274500	1111800	1195500	1033600	1057300	1157200	1044200	C00135	ko00340,ko00410,ko00970,ko01100,ko01110,ko01230,ko02010
MWSslk051	156.1	84.08	155.095	C8H13NO2	[M+H]+	Scopine	Alkaloids	Tropan alkaloids	498-45-3	2	31642	18584	38384	37291	22128	31138	26606	27250	20507	20943	28002	23996	28614	31625	27238	--	--
pmf0175	157.16	157.2	158.167	C10H22O	[M-H]-	2-Decanol	Others	Saccharides and Alcohols	1120-06-5	3	1071800	1119900	1092700	1123700	1066100	1122700	1102300	1150000	1099200	1049300	1054700	1038400	1069700	1030500	1065600	--	--
pmf0174	157.16	157.2	158.167	C10H22O	[M-H]-	1-Decanol	Others	Saccharides and Alcohols	112-30-1	3	945300	969710	935160	953860	952790	926640	939270	908600	987170	933460	941210	961700	942940	924180	923390	C01633	--
Lmbn001467	158.08	116.07	159.09	C7H13NO3	[M-H]-	5-Acetamidopentanoic Acid	Organic acids	Organic acids	1072-10-2	2	14411	10452	9867.8	12265	7773.2	13505	6847.6	9514.2	20553	12874	16335	22264	10381	11776	14426	C03087	ko00310,ko01100
pme0128	159.08	88	160.085	C6H12N2O3	[M-H]-	L-Alanyl-L-Alanine	Amino acids and derivatives	Amino acids and derivatives	1948-31-8	2	331.99	6369.1	5038.7	7099.1	4395.1	1352.8	2697.8	5077	1351.5	9	9	3736	4754.8	3389.4	7129.5	--	--
mws0005	161.11	144	160.1	C10H12N2	[M+H]+	Tryptamine	Alkaloids	Plumerane	61-54-1	2	201160	446510	95224	212570	153130	839780	517630	533270	9	25687	9	9	222570	224480	256050	C00398	ko00380,ko00901,ko01100,ko01110
mws1550	162.06	73.1	161.051	C6H11NO2S	[M+H]+	S-Allyl-L-cysteine	Amino acids and derivatives	Amino acids and derivatives	21593-77-1	2	233010	278110	180420	127980	198730	188920	240130	240330	81979	78097	80373	126600	176070	178970	170530	C16759	--
mws1346	162.08	98	161.069	C6H11NO4	[M+H]+	DL-2-Aminoadipic acid	Alkaloids	Alkaloids	542-32-5	2	19618	15268	29395	16111	36440	33469	21312	45686	31498	20781	41748	16196	33121	45734	29987	C00956	ko00300,ko00310,ko00311,ko01100,ko01110,ko01210,ko01230
Lmcp000282	162.11	85.03	161.105	C7H15NO3	[M+H]+	L-Carnitine	Alkaloids	Alkaloids	541-15-1	3	6106300	5216400	5311400	4323100	6671100	5543000	4555900	6720100	6674800	4386800	5521800	5942600	4047000	5311200	5100500	C00318	--
Zmpn003044	161.03	133.03	162.032	C9H6O3	[M-H]-	Umbelliferone	Lignans and Coumarins	Coumarins	93-35-6	2	37417	39157	70362	34733	9	9	9	32965	29428	35672	44468	72861	29388	33690	42176	C09315	ko00940,ko01110
MWS0559	161.05	71.01	162.053	C6H10O5	[M-H]-	1,6-anhydro-β-D-glucose	Others	Saccharides and Alcohols	498-07-7	1	237980	322650	311290	343150	294550	248740	331660	277860	245560	290920	273510	329390	222250	290090	323460	--	--
pme2914	161.05	99	162.053	C6H10O5	[M-H]-	3-Hydroxy-3-methylpentane-1,5-dioic acid	Organic acids	Organic acids	503-49-1	1	817280	890160	727930	695510	546430	646760	518880	796540	622650	833360	652120	1065400	687980	688000	688630	C03761	--
pmf0440	163.08	91.1	162.068	C10H10O2	[M+H]+	4-MethoxycinnaMaldehyde	Phenolic acids	Phenolic acids	1963-36-6	2	49241	40622	50128	58542	51614	58653	49425	57753	48145	46492	54668	71305	25842	30828	31080	C10475	--
pme2758	162.04	144	163.048	C5H9NO5	[M-H]-	4-Hydroxy-L-glutamic acid	Amino acids and derivatives	Amino acids and derivatives	3913-68-6	2	14078	9629.7	8916.1	8332.6	7923	13376	7325.5	12239	8170	7349.9	5799.1	7183.8	10425	6203.2	9701.7	C03079	--
pme1419	164.07	104	163.067	C6H13NO2S	[M+H]+	L-Methionine methyl ester	Amino acids and derivatives	Amino acids and derivatives	10332-17-9	2	551080	994650	630210	1003200	265240	315520	245940	262270	410820	423560	472600	727720	632120	559420	609390	--	--
Lmbp000123	164.07	56.05	163.067	C6H13NO2S	[M+H]+	L-Homomethionine	Amino acids and derivatives	Amino acids and derivatives	25148-30-5	2	343400	287160	132650	233290	542790	369270	398510	542280	185150	76688	156060	179880	290080	290010	281180	C17213	ko00966,ko01110,ko01210
pme1439	165.05	119	164.047	C9H8O3	[M+H]+	p-Coumaric acid	Phenolic acids	Phenolic acids	501-98-4	2	57716	28441	44254	43238	13497	25217	12734	7779.8	36778	19690	21979	38459	14186	37133	24076	C00811	ko00130,ko00350,ko00940,ko00950,ko00998,ko01100,ko01110
pmb0142	165.1	95.2	164.047	C9H8O3	[M+H]+	Caffeic aldehyde	Phenolic acids	Phenolic acids	141632-15-7	3	9655.5	8946.8	10449	11915	25103	24755	21645	25995	10697	5512.9	7422.5	8905.2	15087	17770	13353	C10945	ko00940,ko01110
Lmbn002648	163.04	119.05	164.047	C9H8O3	[M-H]-	α-Hydroxycinnamic Acid	Phenolic acids	Phenolic acids	5801-57-0	2	223010	105850	105590	187250	42506	39588	35714	71796	100930	81948	68196	269130	87221	98652	138090	C02763	ko00360,ko01100
pme2529	163.2	101	164.068	C6H12O5	[M-H]-	1,5-Anhydro-D-glucitol	Others	Saccharides and Alcohols	154-58-5	3	9	9	7859.4	7777.8	2542.7	3422.7	12183	4385	5128.5	4339.7	8524.6	9778.2	8810.3	13215	8339.8	C07326	--
pmf0534	165.1	123	164.084	C10H12O2	[M+H]+	Hinokitiol	Terpenoids	Monoterpenoids	499-44-5	3	7251.9	12755	10153	10570	9996.8	10363	6957.1	5680.7	7057.8	8036.7	7678.7	7535.2	10395	8028.3	6415	C09904	--
pme3083	164.04	120	165.043	C8H7NO3	[M-H]-	2-(Formylamino)benzoic acid	Phenolic acids	Phenolic acids	3342-77-6	3	71623	44798	28639	89299	9	14532	12855	18747	28922	33204	51339	36464	27921	25591	30907	C05653	ko00380,ko01100
pme2617	166.05	102	165.046	C5H11NO3S	[M+H]+	L-Methionine Sulfoxide	Amino acids and derivatives	Amino acids and derivatives	3226-65-1	2	2696200	2317000	2627900	2645300	2605900	2688900	2794800	2695600	2453400	2612000	2416500	2592200	2487700	2510300	2557300	C02989	ko00270
pme0021	166.09	120.08	165.07	C9H11NO2	[M+H]+	L-Phenylalanine	Amino acids and derivatives	Amino acids and derivatives	63-91-2	1	659610	645550	613100	668820	557170	564420	528470	629520	610650	622840	669360	736250	569370	607860	606260	C00079	ko00360,ko00400,ko00460,ko00940,ko00960,ko00966,ko00970,ko00998,ko01100,ko01110,ko01210,ko01230,ko02010
pmp000724	166.12	121.06	165.115	C10H15NO	[M+H]+	Pseudoephedrine	Alkaloids	Amphetamine alkaloids	90-82-4	3	35249000	30908000	28638000	27871000	16713000	17574000	17515000	18145000	6348100	7281200	7082200	8601100	20267000	19424000	22391000	C02765	ko00360,ko01100
pme0281	165.02	121.03	166.027	C8H6O4	[M-H]-	Terephthalic acid	Phenolic acids	Phenolic acids	100-21-0	2	258880	229590	195390	189400	176530	147490	286490	295510	304180	170190	167020	223040	299700	173840	276590	C06337	ko01100
pme0282	165.02	77.04	166.027	C8H6O4	[M-H]-	Phthalic acid	Organic acids	Organic acids	88-99-3	1	39554	57891	49223	30343	21729	29680	26835	29028	49148	43666	53038	47982	37883	37409	36934	C01606	ko01100,ko02010
pmc0274	167.1	121.1	166.031	C6H6N4S	[M+H]+	6-Methylmercaptopurine	Nucleotides and derivatives	Nucleotides and derivatives	50-66-8	3	24373000	24177000	22978000	24008000	20722000	22018000	19708000	23292000	22856000	22190000	24149000	26784000	21415000	22056000	22651000	C16614	--
mws0344	165.04	75	166.048	C5H10O6	[M-H]-	D-Xylonic acid	Organic acids	Organic acids	526-91-0	1	5077900	4938200	4613200	4837400	3772600	4397100	2876700	3669300	5816300	5389500	4497900	5796900	4622800	4880900	4831900	C00502	ko00040,ko01100
Lmrn003000	165.06	103.06	166.063	C9H10O3	[M-H]-	2-Hydroxy-3-phenylpropanoic acid	Organic acids	Organic acids	7326-19-4	2	9	9	9	21858	9	22325	9	148190	30801	229830	5134	11912	32004	27288	38356	C05607	ko00360,ko00960,ko01100
mws0467	165.06	119.05	166.063	C9H10O3	[M-H]-	3-(4-Hydroxyphenyl)-propionic acid	Phenolic acids	Phenolic acids	501-97-3	2	9	7077	11741	31276	5911.8	22203	12457	236940	43656	292950	5857.3	24232	44831	63426	53607	C01744	--
mws0851	143.11	143.11	166.097	C8H15NaO2	[M-Na]-	Sodium Valproate	Others	Others	1069-66-5	2	256890	222910	217010	204150	217090	311000	215010	254310	205360	200080	244960	241340	249720	171120	196550	--	--
Lmdp003146	167.11	93.07	166.099	C10H14O2	[M+H]+	Rhododendrol	Phenolic acids	Phenolic acids	501-96-2	3	39859	42816	33382	51278	213620	108590	167420	171700	34808	25800	71880	50423	83297	103760	61779	--	--
pmn001681	165.09	149.06	166.099	C10H14O2	[M-H]-	1-(4-Methoxyphenyl)-1-propanol	Phenolic acids	Phenolic acids	5349-60-0	2	16573	13229	20766	27325	13644	14539	9185.2	15143	23669	32855	21415	31617	10533	10038	11218	--	--
Zmjp000624	168.06	150.05	167.058	C8H9NO3	[M+H]+	Pyridoxal	Others	Vitamin	66-72-8	2	5713000	2522400	4345800	3397700	3735800	3573700	4777500	4166300	3114400	2771000	3770600	2708900	4064700	4473200	6294700	C00250	ko00750,ko01100
NK10253223	168.06	94.06	167.058	C8H9NO3	[M+H]+	2-Amino-3-methoxybenzoic acid	Phenolic acids	Phenolic acids	3177-80-8	2	134630	152730	134910	164910	142430	149920	113790	107060	237400	263450	219320	346600	164460	158020	206310	C05831	ko00380
MWStz147	168.1	135.07	167.095	C9H13NO2	[M+H]+	Synephrine; 4-[1-Hydroxy-2-(methylamino)ethyl]phenol	Alkaloids	Alkaloids	94-07-5	1	101620000	82998000	87328000	84396000	46831000	46447000	47298000	49157000	59211000	55786000	58743000	62222000	67967000	71315000	78588000	C04548	--
Zmsp001834	169.05	65	168.042	C8H8O4	[M+H]+	2,6-Dimethoxy-1,4-benzoquinone	Quinones	Quinones	530-55-2	2	21374	18771	12172	16921	25276	29238	25139	23166	43553	43332	33546	39079	25771	24379	33160	C10331	--
Hmbp001276	169.05	65.03	168.042	C8H8O4	[M+H]+	Gallacetophenone	Phenolic acids	Phenolic acids	528-21-2	1	824490	801040	652560	832360	739820	928020	702230	809100	941910	886570	836400	866460	918080	767660	753170	--	--
pme2598	167.03	123.04	168.042	C8H8O4	[M-H]-	3,4-Dihydroxybenzeneacetic acid	Phenolic acids	Phenolic acids	102-32-9	3	22200	11850	15494	23817	13045	10824	16879	16007	23587	14381	33311	20696	19568	17214	20871	C01161	ko00350,ko01100
mws0028	167.03	108.02	168.042	C8H8O4	[M-H]-	Vanillic acid	Phenolic acids	Phenolic acids	121-34-6	2	62385	33764	21734	50159	21966	25102	19396	26858	86888	38943	30460	51301	38571	26479	54708	C06672	--
pme3081	169.1	134	168.09	C8H12N2O2	[M+H]+	4-(Aminomethyl)-5-(hydroxymethyl)-2-methylpyridin-3-ol	Others	Others	85-87-0	2	100380	104290	102640	90297	69543	78783	85927	67626	59353	76711	63861	58164	84088	88945	69074	C00534	ko00750,ko01100
pme1383	170.08	134.1	169.074	C8H11NO3	[M+H]+	Pyridoxine	Others	Vitamin	65-23-6	1	2013600	1995700	2133700	1683600	1685300	1770600	1875000	1955100	1326500	1434600	1274500	1408600	1873800	1948000	2131100	C00314	ko00750,ko01100
pme0181	170.09	124	169.085	C7H11N3O2	[M+H]+	3-Methyl-L-Histidine	Amino acids and derivatives	Amino acids and derivatives	368-16-1	2	39427	41257	43731	32152	75821	90889	71401	57716	73113	52485	62248	55648	51364	54684	40539	C01152	ko00340,ko01100
pme3186	169	79	169.998	C3H7O6P	[M-H]-	DL-Glyceraldehyde-3-phosphate	Organic acids	Organic acids	591-59-3	3	17856	69459	38220	32291	30056	46817	11227	11742	37578	57087	31621	19350	30796	38868	53007	C00661	--
Zmzn000078	168.99	78.96	169.998	C3H7O6P	[M-H]-	Dihydroxyacetone phosphate	Others	Saccharides and Alcohols	57-04-5	2	322190	264950	318000	122500	205580	121160	244430	143010	135320	103840	94525	129250	160570	211980	191090	C00111	ko00010,ko00040,ko00051,ko00052,ko00561,ko00562,ko00564,ko00640,ko00710,ko00760,ko01100,ko01110,ko01200,ko01230
MWSmce584	138.09	77.04	173.061	C8H11NO	[M-Cl]+	Tyramine	Amino acids and derivatives	Amino acids and derivatives	60-19-5	1	54232	64865	56402	44655	64172	63519	52984	57791	42606	60945	37391	54361	61865	90678	33398	--	--
pme0253	174.11	86	173.105	C8H15NO3	[M+H]+	N-Acetyl-L-leucine	Amino acids and derivatives	Amino acids and derivatives	1188-21-2	2	10164	9	9	9	40032	25830	39120	125590	23517	69876	7800.5	57342	29783	37012	27532	C02710	--
MA10039492	173.01	71.03	174.016	C6H6O6	[M-H]-	Dehydroascorbic acid	Others	Vitamin	490-83-5	2	19156	13922	19673	16960	18811	24730	14982	15027	18017	36049	41514	24773	16704	19562	22002	C05422	ko00053,ko00480,ko01100
mws0154	173.05	93	174.053	C7H10O5	[M-H]-	Shikimic acid	Organic acids	Organic acids	138-59-0	2	173010	163740	183770	136860	62763	111400	88319	87302	209760	286610	312880	248310	180430	181520	143980	C00493	ko00400,ko01100,ko01110,ko01230
MWS4471	173.06	58.03	174.064	C6H10N2O4	[M-H]-	N-Alpha-Acetyl-L-Asparagine	Amino acids and derivatives	Amino acids and derivatives	4033-40-3	2	118920	112280	121610	92639	112930	85085	81862	116990	122080	92344	127250	119730	92403	144410	96594	--	--
Lmgn002555	173.08	59.01	174.089	C8H14O4	[M-H]-	2-Propylglutaric acid	Organic acids	Organic acids	32806-62-5	2	66893	65551	28722	50569	41882	64256	61405	81210	50396	50712	56252	49808	64867	49109	44194	C16658	--
mws1401	175.11	84	174.1	C7H14N2O3	[M+H]+	L-Theanine	Amino acids and derivatives	Amino acids and derivatives	3081-61-6	2	838050	720850	673390	516440	375450	375100	375380	379710	147810	166950	139590	332250	534060	493920	553450	C01047	--
Zmyn000155	173.11	131.08	174.1	C7H14N2O3	[M-H]-	N-α-Acetyl-L-ornithine	Amino acids and derivatives	Amino acids and derivatives	6205-08-9	2	5279100	5061600	5567600	7026300	6475200	6007600	5728400	5936900	6026300	6969900	6336400	5238000	5173600	5854200	5762900	C00437	ko00220,ko01100,ko01110,ko01210,ko01230
MWSmce119	175.11	70.06	174.112	C6H14N4O2	[M+H]+	L-Arginine	Amino acids and derivatives	Amino acids and derivatives	74-79-3	1	10226000	8180600	8354200	9179900	12135000	11966000	11772000	10615000	15851000	13728000	13990000	14402000	10477000	11040000	10228000	C00062	ko00220,ko00261,ko00330,ko00472,ko00970,ko01100,ko01110,ko01230,ko02010
mws0620	175.12	144	174.116	C11H14N2	[M+H]+	N-Methyltryptamine	Alkaloids	Alkaloids	61-49-4	3	695180	1604000	102110	395120	192420	935580	468830	816870	8513.5	41556	9	24680	512130	401940	461310	C06213	ko00380,ko01100
pme0008	176.1	113	175.096	C6H13N3O3	[M+H]+	L-Citrulline	Amino acids and derivatives	Amino acids and derivatives	372-75-8	1	414350	359380	309300	375740	471480	534630	655610	576110	725900	631690	464220	497680	454730	485130	424730	C00327	ko00220,ko01100,ko01110,ko01230
Hmfn000531	175.02	87.01	176.032	C6H8O6	[M-H]-	L-Ascorbic acid (Vitamin C)	Others	Vitamin	50-81-7	1	2725600	2453400	2642900	2050000	5445900	5266200	5442700	5634700	4542400	4706100	5253100	1936900	3162800	3960400	3313100	C00072	ko00053,ko00480,ko01100,ko01110
mws4175	175.02	85.03	176.032	C6H8O6	[M-H]-	D-Glucurono-6,3-lactone	Others	Saccharides and Alcohols	32449-92-6	2	34092	17321	27399	25785	84667	80890	81999	65206	77668	35471	53002	53029	55853	51152	48841	C02670	ko00053,ko01100
MWSmce690	175.02	59.01	176.032	C6H8O6	[M-H]-	Erythorbic Acid; Isoascorbic Acid	Others	Vitamin	89-65-6	2	142540	139570	161100	118720	320970	360690	319230	288470	355800	219080	216020	244500	234400	204960	192780	--	--
pmb3101	175.06	115	176.068	C7H12O5	[M-H]-	2-Isopropylmalic Acid	Organic acids	Organic acids	49601-06-1	1	55303	121270	74159	151790	193510	412350	227940	267220	366240	295370	210110	399320	207120	239110	220150	C02504	ko00290,ko00620,ko01100,ko01110,ko01210,ko01230
Lmbn001754	175.06	115.04	176.068	C7H12O5	[M-H]-	3-Isopropylmalic Acid*	Organic acids	Organic acids	921-28-8	1	32144	115840	70232	131390	243050	305780	197500	399280	333500	272650	199290	453890	231040	205670	193470	C04411	ko00290,ko01100,ko01110,ko01210,ko01230
Zmgn001448	175.06	115.04	176.068	C7H12O5	[M-H]-	2-Propylmalic Acid*	Organic acids	Organic acids	-	1	41410	114060	75834	106220	270600	411900	185600	266790	340470	313500	192460	410720	288600	250800	188690	C05994	ko00620
pme2024	177.1	160	176.095	C10H12N2O	[M+H]+	Serotonin*	Alkaloids	Plumerane	50-67-9	2	24787	131840	32461	54488	102870	850720	218080	258590	9	9	9	9	171350	117610	143960	C00780	ko00380,ko01100
pmb0774	177.1	160.3	176.095	C10H12N2O	[M+H]+	N-Hydroxytryptamine*	Alkaloids	Phenolamine	-	2	13979	85752	14698	51487	44599	595370	155620	170540	9	9	9	9	109130	84034	103700	C17203	ko00380,ko01100
pme1021	177.14	99	178.048	C6H10O6	[M-H]-	D-Glucono-1,5-lactone	Others	Saccharides and Alcohols	90-80-2	1	26897	30439	36233	43820	25323	18462	26873	25731	24576	24726	22378	22897	22162	33376	28662	C00198	ko00030,ko01100,ko01110,ko01200
pmb2795	177	145	178.063	C10H10O3	[M-H]-	4-Methoxycinnamic acid	Phenolic acids	Phenolic acids	830-09-1	3	2856.9	5005.9	2739.4	3665.9	1833.5	3819.1	4042.3	2221.3	1452.3	3096.3	3419.6	4441.9	4168	3662	4184.9	--	--
pmb0786	180.09	163.06	179.079	C6H13NO5	[M+H]+	D-Glucosamine	Others	Saccharides and Alcohols	3416-24-8	1	2927300	4052800	3344900	2496800	3762100	3760900	2882600	2834900	2982100	2835100	4820300	3114200	4216700	2862000	3132600	C00329	ko00520,ko01100
mws2212	179.03	135.05	180.042	C9H8O4	[M-H]-	Caffeic acid	Phenolic acids	Phenolic acids	331-39-5	1	1774600	745380	854500	1542000	147740	94198	130710	163170	871360	505970	438270	536900	648030	617130	641910	C01197	ko00940,ko01100,ko01110
MWSmce576	179.06	59.01	180.063	C6H12O6	[M-H]-	L-Glucose	Others	Saccharides and Alcohols	921-60-8	1	6883000	7730100	11434000	10908000	8900900	6381900	10139000	9435700	7561300	10046000	8232400	8863600	7769200	9641400	10471000	--	--
mws1164	179.06	59.01	180.063	C6H12O6	[M-H]-	D-Fructose*	Others	Saccharides and Alcohols	7660-25-5	1	9603000	7781400	9465600	10124000	10367000	8869200	9187700	9895000	9587800	8505600	10216000	10417000	10152000	9032600	9695600	C05003	--
mws4170	179.06	59.01	180.063	C6H12O6	[M-H]-	D-Glucose*	Others	Saccharides and Alcohols	14431-43-7	1	8842100	10398000	13065000	11216000	9480000	7953900	9747000	8127700	8982200	9592300	10768000	8815900	8885900	10462000	9882100	C00031	ko00010,ko00030,ko00052,ko00500,ko00520,ko00901,ko01100,ko01110,ko02010
pme0516	179.06	87	180.063	C6H12O6	[M-H]-	Inositol	Others	Saccharides and Alcohols	87-89-8	1	2362200	2229100	2797300	2543600	1568900	1445100	2361300	1696900	1934700	2114300	2269400	2077500	1852200	2163100	2035600	C00137	ko00052,ko00053,ko00562,ko01100,ko01110,ko02010,ko04070
pmf0139	179.06	59	180.063	C6H12O6	[M-H]-	D-Galactose*	Others	Saccharides and Alcohols	59-23-4	3	8742400	9046600	11755000	12066000	9298400	7604600	8810100	9608600	8590800	9283700	9887400	10696000	9394200	10534000	9497300	C00124	ko00052,ko01100
pmf0138	179.06	59	180.063	C6H12O6	[M-H]-	D-Mannose*	Others	Saccharides and Alcohols	3458-28-4	3	9499500	9021900	12802000	12399000	11076000	10216000	11936000	10648000	10966000	9665200	11235000	11156000	10775000	11621000	12568000	C00159	ko00051,ko00052,ko00520,ko01100,ko02010
mws0093	179.07	146	180.079	C10H12O3	[M-H]-	Coniferyl alcohol	Phenolic acids	Phenolic acids	458-35-5	2	14098	26977	22742	17888	4928.5	13462	15906	21043	15955	11661	17208	14103	11583	12878	12123	C00590	ko00940,ko00998,ko01100,ko01110
Cmyp007180	181.12	107.09	180.115	C11H16O2	[M+H]+	Dihydroactinidiolide	Others	Others	17092-92-1	3	26757	32173	32019	41650	56702	76512	77201	80465	17823	22340	29653	25426	40896	36770	39840	--	--
mws0250	182.08	136.1	181.074	C9H11NO3	[M+H]+	L-Tyrosine	Amino acids and derivatives	Amino acids and derivatives	60-18-4	1	1062000	1287700	1371600	1387100	1106200	1351700	1156300	1467600	965970	1311900	1385700	1883900	1575300	1179100	1559100	C00082	ko00130,ko00261,ko00350,ko00360,ko00400,ko00460,ko00730,ko00940,ko00950,ko00965,ko00966,ko00970,ko00998,ko01100,ko01110,ko01210,ko01230
Zmsp000878	182.08	136.08	181.074	C9H11NO3	[M+H]+	4-hydroxy-5-(2-oxo-l-pyrrolidinyl)-benzoic acid	Alkaloids	Alkaloids	-	1	11582000	10935000	11779000	11634000	9541800	12353000	10405000	13033000	8291600	11715000	11423000	16126000	13779000	9754500	14842000	--	--
Hmtn001288	181.05	135.04	182.058	C9H10O4	[M-H]-	Methyl 2,4-dihydroxyphenylacetate	Phenolic acids	Phenolic acids	67828-42-6	3	7924.6	3366.9	9	4833.1	9	9825	9189.8	25539	5792.7	24114	9	9170.6	7486.7	8167.6	6404	--	--
pme2237	181.07	101	182.079	C6H14O6	[M-H]-	Dulcitol	Others	Saccharides and Alcohols	608-66-2	1	12688	14316	23287	11959	11217	4763.9	10457	9869.6	12621	18408	12655	12755	9863.2	7126.9	11918	C01697	ko00052,ko01100
mws0214	181.07	71	182.079	C6H14O6	[M-H]-	D-Sorbitol	Others	Saccharides and Alcohols	50-70-4	1	38312	52087	60695	54561	49793	37602	59045	48582	49703	41156	39320	65507	38368	49565	56585	C00794	ko00051,ko00052,ko01100,ko02010
pme2596	184.06	148	183.053	C8H9NO4	[M+H]+	4-Pyridoxic acid	Others	Vitamin	82-82-6	2	57404	53412	62670	67534	33426	37433	34590	40821	90147	95327	96922	113800	62173	57968	58957	C00847	ko00750,ko01100
MA10002917	183.01	109.02	184.012	C6H4N2O5	[M-H]-	2,4-Dinitrophenol	Phenolic acids	Phenolic acids	51-28-5	2	25894	22823	22386	26232	27011	32917	22476	31591	28512	31083	24975	31254	31951	32346	19807	C02496	--
pmb1754	184	125	184.073	C5H15NO4P+	[M]+	O-Phosphocholine	Alkaloids	Alkaloids	107-73-3	3	16419	12434	14344	22050	7632.9	9198.9	5656.7	5671.2	9323.8	10531	8129.3	8169.3	11358	8428.4	11447	C00588	ko00564,ko01100
mws0752	185.15	185.16	186.162	C11H22O2	[M-H]-	Undecylic Acid	Lipids	Free fatty acids	112-37-8	2	199430	189110	187290	196170	194680	175490	207850	192520	183560	181420	177460	168310	171450	180300	183530	C17715	--
Hmgp002327	188.07	118.06	187.063	C11H9O2N	[M+H]+	3-amino-2-naphthoic acid	Alkaloids	Phenolamine	-	3	13610000	13885000	10947000	12886000	9940500	10309000	8682200	8800000	12404000	11264000	13014000	16122000	12387000	11577000	11232000	--	--
pmn001492	187.1	123.1	188.041	C11H8O3	[M-H]-	Ayapin	Lignans and Coumarins	Coumarins	494-56-4	2	29202	45642	36193	57645	47343	47859	35957	42844	39160	49512	41652	49924	40172	41409	39731	C18078	--
pme0137	187.07	125	188.08	C7H12N2O4	[M-H]-	N-Acetyl-L-Glutamine	Amino acids and derivatives	Amino acids and derivatives	2490-97-3	2	662160	521440	553790	526080	267240	273900	321530	255970	333010	284690	353010	327110	281560	368510	384130	--	--
mws0237	187.1	125	188.105	C9H16O4	[M-H]-	Azelaic acid	Organic acids	Organic acids	123-99-9	2	810720	968040	996700	993560	792190	934040	801510	750070	1013300	1089300	1099900	1214300	780960	864480	946510	C08261	--
mws5041	189.12	86.1	188.116	C8H16N2O3	[M+H]+	L-Glycyl-L-isoleucine*	Amino acids and derivatives	Amino acids and derivatives	19461-38-2	2	157450	140780	104420	184210	79799	103490	97998	126340	114250	137830	111750	293930	120010	124660	138610	--	--
mws0736	189.12	86	188.116	C8H16N2O3	[M+H]+	N-Glycyl-L-leucine*	Amino acids and derivatives	Amino acids and derivatives	869-19-2	2	183840	156880	139260	207570	113870	118460	130460	173430	145390	165920	148360	384460	151770	172400	177600	C02155	--
pme0122	189.12	126	188.116	C8H16N2O3	[M+H]+	N6-Acetyl-L-lysine	Amino acids and derivatives	Amino acids and derivatives	692-04-6	2	677130	591330	504640	650900	349090	473180	390600	466350	370680	420550	395580	676460	559920	494620	622390	C02727	ko00310,ko01100
Zmdp000292	189.14	70.07	188.127	C7H16N4O2	[M+H]+	Arginine methyl ester	Amino acids and derivatives	Amino acids and derivatives	-	1	4223200	4358900	4117400	4739200	4391100	5329700	3942400	4920100	8828300	7942600	9215600	7347200	6258700	6554900	5025200	--	--
Zmjp000182	189.13	70.07	188.127	C7H16N4O2	[M+H]+	N-Monomethyl-L-arginine	Amino acids and derivatives	Amino acids and derivatives	17035-90-4	1	4985600	4333400	3894300	5069800	3800500	5502100	3747500	4686800	8789600	7506300	7923100	9257300	5990800	6731300	5179300	C03884	--
pme3388	189.13	144	188.127	C7H16N4O2	[M+H]+	Homoarginine	Amino acids and derivatives	Amino acids and derivatives	156-86-5	2	418340	363250	328060	408040	402860	489440	395880	494910	650330	484530	545320	434380	528060	511200	456110	C01924	--
pmf0348	187.13	97	188.141	C10H20O3	[M-H]-	2,6-Dimethyl-7-octene-2,3,6-triol	Others	Saccharides and Alcohols	73815-21-1	3	89084	69689	70748	81770	72108	67445	68138	67891	65355	83271	83892	110170	63946	63798	72954	--	--
Zmtn001624	188.04	144.05	189.043	C10H7NO3	[M-H]-	N-Acetylisatin	Alkaloids	Plumerane	574-17-4	3	31891	27670	16760	21567	5997.5	4436.7	6825.2	11635	165380	119870	116160	127520	34772	36156	54389	C02172	ko00380
pme0075	188.06	128	189.064	C7H11NO5	[M-H]-	N-Acetyl-L-glutamic acid	Amino acids and derivatives	Amino acids and derivatives	1188-37-0	2	22330	17025	28647	19585	38463	41310	70692	49557	20786	23712	33573	66451	23938	40012	26141	C00624	ko00220,ko01100,ko01110,ko01210,ko01230
pme2244	190.09	118.07	189.07	C11H11NO2	[M+H]+	3-Indolepropionic acid	Alkaloids	Plumerane	830-96-6	2	6336.2	5860.4	2406.2	4695.6	9	6478.6	2946.6	5578.2	4874.4	6158.4	6560.6	8500.2	6403.9	8705.9	9896.9	--	--
mws0193	190.12	127	189.111	C7H15N3O3	[M+H]+	L-Homocitrulline	Amino acids and derivatives	Amino acids and derivatives	1190-49-4	2	35224	27891	18396	40386	29973	18860	20739	19897	19730	17841	19722	18766	18225	25098	25984	C02427	--
pme0278	191.1	128	190.095	C7H14N2O4	[M+H]+	2,6-Diaminooimelic acid	Amino acids and derivatives	Amino acids and derivatives	583-93-7	2	58691	31303	51276	92674	89176	109910	123950	140310	33482	28944	20539	34129	61149	101630	39614	C00666	ko00300,ko01100,ko01110,ko01230
pmb2561	190.1	84	191.062	C7H13NO3S	[M-H]-	N-Acetyl-L-methionine	Amino acids and derivatives	Amino acids and derivatives	65-82-7	3	328120	369290	269310	269630	100230	84382	105090	101920	109700	86314	104260	91000	137570	196390	165970	C02712	--
mws0281	191.02	111.01	192.027	C6H8O7	[M-H]-	Citric Acid	Organic acids	Organic acids	77-92-9	1	10226000	7651500	9009000	10590000	9277500	10124000	11234000	9597500	9116700	6962400	7713500	10164000	8696900	7298600	7909000	C00158	ko00020,ko00250,ko00630,ko01100,ko01110,ko01200,ko01210,ko01230
Zmyn000453	191.02	111.01	192.027	C6H8O7	[M-H]-	Isocitric Acid	Organic acids	Organic acids	320-77-4	1	26303000	26774000	25884000	20956000	21927000	21585000	29635000	25006000	21259000	20154000	25610000	20942000	23512000	22945000	18651000	C00311	ko00020,ko00630,ko01100,ko01110,ko01200,ko01210,ko01230
Hmcp002123	193.05	178.02	192.042	C10H8O4	[M+H]+	Isoscopoletin (6-Hydroxy-7-Methoxycoumarin)	Lignans and Coumarins	Coumarins	776-86-3	2	69187	99713	44612	32895	128200	141800	69400	74666	27737	27992	27052	35262	67714	69994	84497	C18079	--
pme2993	193.05	133	192.042	C10H8O4	[M+H]+	Scopoletin (7-Hydroxy-5-methoxycoumarin)	Lignans and Coumarins	Coumarins	92-61-5	2	402100	609810	455280	528850	9	9	9	9	348800	382240	108560	309640	472580	291260	298010	C01752	ko00940,ko01110
Cmpp003619	193.05	105.07	192.042	C10H8O4	[M+H]+	6,7-Dihydroxy-4-methylcoumarin	Lignans and Coumarins	Coumarins	529-84-0	2	664070	375930	526420	954680	957180	789640	786320	928930	308650	232600	286560	320900	502480	646820	522400	--	--
mws0277	191.06	85	192.063	C7H12O6	[M-H]-	Quinic Acid	Organic acids	Organic acids	77-95-2	2	2110600	1757500	1772700	1578800	1687300	1680500	2052700	1858100	1467500	1532700	1704400	1317600	1727800	1756200	1332100	C00296	ko00400,ko01100
Lmmp002080	193.13	105.03	192.126	C11H16N2O	[M+H]+	N-(4-Aminobutyl)benzamide	Alkaloids	Phenolamine	5692-23-9	2	239390	186460	108270	199140	142610	162420	202250	219210	399150	266070	294850	322360	287180	249350	334280	--	--
pme2743	194.08	91	193.074	C10H11NO3	[M+H]+	N-Phenylacetylglycine	Amino acids and derivatives	Amino acids and derivatives	500-98-1	2	156920	168160	121510	118690	111200	98358	90138	129330	132880	119930	110290	118750	117080	107660	92439	C05598	ko00360
mws1189	193.04	72.8	194.033	C6H10O7	[M-H]-	D-Galacturonic acid*	Organic acids	Organic acids	685-73-4	2	121620	178190	75428	129320	86429	95151	90156	105050	141630	116090	163740	137180	138560	136620	153360	C00333	ko00040,ko00053,ko00520,ko01100,ko02010
pme3705	193.04	73	194.043	C6H10O7	[M-H]-	D-Glucoronic acid*	Others	Saccharides and Alcohols	6556-12-3	1	136870	140680	139640	124740	93733	77128	109740	91440	187670	142500	183130	147060	139050	149120	115660	C00191	ko00040,ko00053,ko00520,ko00562,ko01100
MWSslk097	195.06	163.04	194.058	C10H10O4	[M+H]+	Dimethyl phthalate	Others	Others	131-11-3	2	23896	12459	16790	11328	14935	18354	19021	17378	19585	14853	17310	18946	15790	14098	14981	C11233	--
Lmdn003756	193.05	135.05	194.058	C10H10O4	[M-H]-	Methyl caffeate	Phenolic acids	Phenolic acids	3843-74-1	2	1825200	1157500	1438200	1252300	1380100	1481600	1593600	1606700	2502300	2297400	1937100	2060800	1418000	1449000	2048200	C10477	--
pme0422	193.06	134	194.058	C10H10O4	[M-H]-	Isoferulic Acid*	Phenolic acids	Phenolic acids	537-73-5	3	7940100	3354900	3111300	4836500	818370	725680	799000	719020	2770100	4126600	3817800	5067300	2700000	3008200	3419200	C10470	--
mws0014	193.05	134.01	194.058	C10H10O4	[M-H]-	Ferulic acid*	Phenolic acids	Phenolic acids	537-98-4	2	5777300	3271600	2968700	6363700	1262200	743760	658420	1433800	7488900	4079600	4022500	5021900	2641700	3205400	3893800	C01494	ko00940,ko01100,ko01110
MWS1771	196.1	91.05	195.09	C10H13NO3	[M+H]+	L-Tyrosine methyl ester	Amino acids and derivatives	Amino acids and derivatives	1080-06-4	1	686580	1305300	943640	1347700	461740	536860	370710	529370	643220	759890	832440	1476900	775320	905040	971790	C03404	--
pme0534	195.05	74.9	196.058	C6H12O7	[M-H]-	Gluconic acid	Others	Saccharides and Alcohols	526-95-4	1	420730	513750	488450	487400	281240	378110	296580	321830	489260	413770	495500	522270	392170	434860	412680	C00257	ko00030,ko01100,ko01110,ko01200
pme3827	198.08	152.2	197.069	C9H11NO4	[M+H]+	3,4-Dihydroxy-L-phenylalanine (L-Dopa)	Amino acids and derivatives	Amino acids and derivatives	59-92-7	2	79544	86196	54711	80301	94257	74641	72606	78002	85378	74538	54014	62822	62017	102360	79650	C00355	ko00350,ko00950,ko00965,ko01100,ko01110
Zmzn000079	199	78.96	200.009	C4H9O7P	[M-H]-	D-Erythrose-4-phosphate	Others	Saccharides and Alcohols	585-18-2	2	85006	64434	44498	70624	72918	65197	74393	72281	48590	49812	59749	51827	54258	74758	70775	C00279	ko00030,ko00400,ko00710,ko00750,ko00998,ko01100,ko01110,ko01200,ko01230
pmb2640	199.17	199.17	200.178	C12H24O2	[M-H]-	Dodecanoic acid (Lauric acid)	Lipids	Free fatty acids	143-07-7	1	24731	28103	26803	22388	23188	28599	23853	27999	26863	25907	28169	25946	24403	29297	23630	C02679	ko00061,ko01100,ko01110
Zmnn006956	201.02	117.04	202.027	C11H6O4	[M-H]-	Bergaptol	Lignans and Coumarins	Coumarins	486-60-2	2	12202	3659.5	9	3902.9	8726.9	8908.4	7932.8	13540	9	4826.6	6274.9	3880.4	4740.3	8175.6	7122.9	C00758	--
mws5037	203.14	86.1	202.132	C9H18N2O3	[M+H]+	L-Alanyl-L-leucine	Amino acids and derivatives	Amino acids and derivatives	3303-34-2	2	252140	643890	221690	523240	64364	75590	43631	48477	80823	66092	76805	133030	101610	155860	139380	--	--
NK10251888	203.15	70.07	202.143	C8H18N4O2	[M+H]+	NG,NG-Dimethyl-L-arginine	Amino acids and derivatives	Amino acids and derivatives	30315-93-6	2	377120	379120	327770	406870	576110	638890	636110	664080	956380	703480	615930	957750	580440	580950	421410	C03626	--
mws0018	203.22	83	202.216	C10H26N4	[M+H]+	Spermine	Alkaloids	Phenolamine	71-44-3	2	12994000	12236000	12396000	13161000	13016000	12240000	14140000	12162000	12541000	12711000	11030000	12681000	10995000	12734000	11976000	C00750	ko00330,ko00410,ko00480,ko00770,ko01100
pme2060	204.25	136	203.117	C10H13N5	[M+H]+	N6-Isopentenyladenine	Nucleotides and derivatives	Nucleotides and derivatives	2365-40-4	3	27816	213380	33987	112050	27746	142810	45554	37894	2313.5	9	9	5409.8	65413	72170	56476	C04083	ko00908,ko01110,ko04075
Wmhn001652	203.08	116.05	204.042	C11H8O4	[M-H]-	3-Methoxy-juglone	Quinones	Quinones	-	2	4652800	4267500	3518800	4700800	2892700	3761000	2929600	3434700	3911200	3964800	4390700	5548100	4295100	3953000	3721700	--	--
mws0282	203.08	116.05	204.09	C11H12N2O2	[M-H]-	L-Tryptophan	Amino acids and derivatives	Amino acids and derivatives	73-22-3	1	4925400	5291100	4303500	6074700	5158000	4844600	3506800	4113000	5322500	6120200	5564300	8191100	5078600	5504600	5339300	C00078	ko00260,ko00380,ko00400,ko00901,ko00966,ko00970,ko00998,ko01100,ko01110,ko01210,ko01230
MWSmce056	205.09	146.06	204.09	C11H12N2O2	[M+H]+	DL-Tryptophan	Amino acids and derivatives	Amino acids and derivatives	54-12-6	1	24813000	29090000	21508000	27518000	18408000	20739000	17464000	20292000	25549000	22159000	26653000	31290000	23979000	23543000	23557000	--	--
Zmbp002538	205.1	146.06	204.09	C11H12N2O2	[M+H]+	1-Methoxy-indole-3-acetamide	Alkaloids	Alkaloids	-	1	23156000	26780000	22445000	26723000	17904000	19024000	16181000	19405000	22814000	22478000	24442000	30070000	20800000	23054000	22651000	--	--
Zmtn001464	204.03	160.04	205.038	C10H7NO4	[M-H]-	4,8-Dihydroxyquinoline-2-carboxylic acid	Organic acids	Organic acids	59-00-7	3	7055.1	10621	3018.2	6521.7	5835	3546.3	6873.1	9306.5	4408.2	8100.7	10730	10555	7693	6708	9064.2	C02470	ko00380
pmb0818	206.1	147.5	205.074	C11H11NO3	[M+H]+	Methoxyindoleacetic acid	Alkaloids	Plumerane	3471-31-6	3	114820	127680	83997	113070	72107	87702	62757	84348	72746	120560	108090	131370	104540	86163	97353	C05660	ko00380
MWStz152	206.08	118.07	205.074	C11H11NO3	[M+H]+	2-(Acetylamino)-3-phenyl-2-propenoic acid	Alkaloids	Alkaloids	5469-45-4	2	198570	157420	164300	153970	122090	134520	137390	148740	218520	179800	207500	276950	201410	162630	168780	--	--
pme1261	206.14	76	205.131	C9H19NO4	[M+H]+	D-Panthenol	Others	Saccharides and Alcohols	81-13-0	2	19904	14501	10165	5176.2	17150	12361	8761.8	7273.7	9	7381.3	19673	51278	10323	8774.3	8980.6	C05944	ko00770
pmp001236	207.07	121.1	206.058	C11H10O4	[M+H]+	Clove chromone	Others	Others	-	3	12603	39728	4305.6	15405	3503.5	25336	9324.3	7639.5	2552.3	4064.8	9	4030.1	8963.2	11491	11346	--	--
mws4173	207.07	192.04	206.058	C11H10O4	[M+H]+	5,7-Dimethoxycoumarin (Limettin)(Citropten)	Lignans and Coumarins	Coumarins	487-06-9	2	2889.8	1914.5	4114.5	9	5549.2	33516	5928.7	5811.6	9	9	9	9	6745.4	6159	6959.7	--	--
Lmln010063	205.16	189.13	206.167	C14H22O	[M-H]-	2,6-Di-tert-butylphenol*	Phenolic acids	Phenolic acids	128-39-2	2	120330	122200	117460	115900	118870	116710	118560	118000	117200	113280	116690	111270	122690	122030	120220	--	--
MWS1877	205.16	133.06	206.167	C14H22O	[M-H]-	4-tert-Octylphenol	Phenolic acids	Phenolic acids	140-66-9	1	3490.2	3882.7	2412.8	6870.5	4655.3	4039.5	5221.9	5483.7	4724.4	3372.6	4924.6	4257.4	3572.6	4458.7	2626.7	C14205	--
Lmbn013410	205.16	189.13	206.167	C14H22O	[M-H]-	2,4-Di-Tert-Butylphenol*	Phenolic acids	Phenolic acids	96-76-4	1	116420	114540	119880	110960	114200	112860	113610	119140	115530	113960	107350	107370	121090	110720	119570	--	--
MWS1961	205.17	189.13	206.178	C13H22N2	[M-H]-	N,N'-dicyclohexylcarbodiimide	Alkaloids	Alkaloids	538-75-0	2	111560	104480	106890	104200	99945	101500	108360	106990	118780	109590	109620	105420	109980	103610	100690	--	--
Zmgn002106	206.08	58.03	207.09	C11H13NO3	[M-H]-	N-Acetyl-L-phenylalanine	Amino acids and derivatives	Amino acids and derivatives	2018-61-3	1	1523200	969260	917030	1017200	918170	923270	957500	930780	1373100	1616900	1372800	1495800	1011100	1115300	1109900	C03519	ko00360,ko01100
pmb2620	207.07	133.1	208.074	C11H12O4	[M-H]-	3,4-Dimethoxycinnamic acid	Phenolic acids	Phenolic acids	14737-89-4	1	19660	24342	19319	21681	11482	6989.6	9205.3	13904	24247	32156	37127	43959	22466	22606	20668	--	--
MWSmce083	207.07	133.03	208.074	C11H12O4	[M-H]-	Ferulic acid methyl ester	Phenolic acids	Phenolic acids	2309-07-1	1	28365	27870	26919	32092	14312	17687	14171	16210	33055	37283	42115	60099	29340	30111	26912	--	--
mws1731	209.1	76.9	208.089	C15H12O	[M+H]+	Chalcone	Flavonoids	Chalcones	94-41-7	3	7055.9	5465.6	5769.5	6498.1	5463.2	6073.4	3405.1	2947	6255.8	3977.7	4754	3428.6	4209.2	4628.1	3564.4	C01484	--
Lmsn000954	207.09	59.01	208.095	C8H16O6	[M-H]-	Dambonitol	Others	Saccharides and Alcohols	523-94-4	3	227180	235260	224800	149830	123700	111790	146660	150390	61434	58099	46006	34925	116710	141500	119020	--	--
Zmpn000199	209.03	85.03	210.038	C6H10O8	[M-H]-	D-Galactaric acid*	Others	Saccharides and Alcohols	526-99-8	2	298890	227990	538220	423860	323430	203070	294390	308650	292830	168440	179210	364390	345080	383370	401220	C00879	ko00053,ko01100
Zmyn000108	209.03	85.03	210.038	C6H10O8	[M-H]-	D-Saccharic acid*	Others	Saccharides and Alcohols	87-73-0	1	547790	634440	575530	666490	801610	497380	649060	540110	624160	719010	791830	1079300	544340	652960	704540	C00818	ko00053,ko01100
Hmcn000192	209.07	59.01	210.073	C7H14O7	[M-H]-	Sedoheptulose	Others	Saccharides and Alcohols	3019-74-7	1	459280	763630	1270800	1022100	2907400	1940600	3010300	3153200	558110	607470	604900	856890	1413100	1335000	1427400	C02076	ko00710,ko01100
mws0853	209.08	179	210.089	C11H14O4	[M-H]-	Sinapyl alcohol	Phenolic acids	Phenolic acids	537-33-7	2	117980	101940	108000	78776	24311	17803	23741	25811	15434	54374	28096	21984	54229	55610	56528	C02325	ko00940,ko01100,ko01110
pmb2673	210.04	135.1	211.048	C9H9NO5	[M-H]-	6-Hydroxydopaquinone	Amino acids and derivatives	Amino acids and derivatives	135791-48-9	3	22176	16319	19966	14257	20550	19939	17314	15641	36611	35177	34381	33163	21230	24910	20445	--	--
Zmgn003633	211.13	183.14	212.141	C12H20O3	[M-H]-	12-Oxo-10E-Dodecenoic Acid	Lipids	Free fatty acids	65410-38-0	3	5769	5343.3	2860.4	5855	5702.5	5113.3	3884.7	4781.5	5994.6	6374	3411.9	4149.1	6768.3	5704.9	7243.4	C16309	ko00592,ko01110
pmb2507	213.1	97	214.024	C5H11O7P	[M-H]-	2-Deoxyribose-1-phosphate	Nucleotides and derivatives	Nucleotides and derivatives	17210-42-3	3	9	62755	30748	9	15534	25342	9	9	34255	76582	35705	136560	25015	21568	28233	C00672	ko00030,ko00240,ko01100
mws0863	213.02	97	214.024	C5H11O7P	[M-H]-	2-Deoxyribose-5'-phosphate	Nucleotides and derivatives	Nucleotides and derivatives	102916-66-5	2	13868	10036	9353.8	8246.8	28323	33704	35036	29977	15217	12158	18366	12151	17006	15683	12966	C00673	ko00030,ko01100
MWS1900	215.13	153.13	216.136	C11H20O4	[M-H]-	Undecanedioic acid	Lipids	Free fatty acids	1852-04-6	2	24461	30906	23868	21099	24611	20947	23624	25433	30937	23693	20562	26153	23391	26088	23676	--	--
mws5045	215.17	169.16	216.173	C12H24O3	[M-H]-	12-Hydroxydodecanoic acid	Lipids	Free fatty acids	505-95-3	1	2408.5	3212.7	3140.8	3276.4	9	3103.9	2707.8	2830.5	2154.2	2844.6	9	9	3035.6	3222.4	2617.1	C08317	--
pme2566	217.08	199	218.09	C8H14N2O5	[M-H]-	5-L-Glutamyl-L-amino acid	Amino acids and derivatives	Amino acids and derivatives	5875-41-2	2	15015	26650	17876	13687	9	7238.4	6463.9	9	13122	17148	17478	17849	11630	10601	6317.5	--	--
mws0677	219.11	160	218.106	C12H14N2O2	[M+H]+	N-Acetyl-5-hydroxytryptamine	Alkaloids	Alkaloids	1210-83-9	1	593280	996430	677910	1134000	295540	389420	204720	337870	714270	610180	694370	1570400	711830	632650	749060	C00978	ko00380,ko01100
Lmrj001698	219.13	60.04	218.127	C9H18N2O4	[M+H]+	L-Seryl-L-Isoleucine	Amino acids and derivatives	Amino acids and derivatives	91086-51-0	1	317250	316160	260280	408960	192030	237350	202010	220120	251900	232410	270600	427020	291300	280180	276940	--	--
pmb0426	219.1	174.4	218.142	C13H18N2O	[M+H]+	N,N-Dimethyl-5-methoxytryptamine	Alkaloids	Alkaloids	1019-45-0	3	1523	1536.5	771.75	1522.5	2336	761.5	3044.2	9	3087.2	775.5	3099.5	3863.2	1537	2325.8	2297.8	C08309	--
mws1337	220.12	202.1	219.111	C9H17NO5	[M+H]+	D-Pantothenic Acid	Others	Vitamin	79-83-4	1	2053000	2335600	1900200	2032200	2097000	1827600	2025000	2145600	2019300	1764300	1929500	2376900	1874000	2176500	1955600	C00864	ko00410,ko00770,ko01100,ko01110
pme1228	221.09	204	220.085	C11H12N2O3	[M+H]+	5-Hydroxy-L-tryptophan	Amino acids and derivatives	Amino acids and derivatives	56-69-9	1	16018	21365	15867	14854	22114	25212	19984	21479	27815	25564	28930	26459	19265	20799	20217	C00643	ko00380,ko01100
mws4174	222.1	138	221.09	C8H15NO6	[M+H]+	N-Acetyl-D-mannosamine	Others	Saccharides and Alcohols	7772-94-3	2	34628	41674	40087	38553	25885	23515	22896	37150	14778	17364	25256	8516	40321	25932	44621	C00645	ko00520,ko01100
mws2608	222.1	84.05	221.09	C8H15NO6	[M+H]+	N-Acetyl-D-galactosamine	Others	Saccharides and Alcohols	1811-31-0	2	522450	491240	605180	599000	548830	543150	651590	483220	502010	582540	492690	513140	426660	532580	526740	C01132	ko00052,ko01100
MWSmce177	221.09	133.03	222.089	C12H14O4	[M-H]-	Ethyl ferulate	Others	Others	4046-02-0	2	9536.5	4950.4	2863.6	3335.5	3689.5	3107	4177.6	8368.9	3927.5	2703.7	9	13173	3925.7	6134.5	3368.2	--	--
mws5042	223.11	120.09	222.1	C11H14N2O3	[M+H]+	L-Glycyl-L-phenylalanine	Amino acids and derivatives	Amino acids and derivatives	721-66-4	1	309420	478920	329820	584480	252710	334350	210660	324650	567430	501280	629070	880750	465770	406760	454060	--	--
MWS4296	223.11	120.08	222.1	C11H14N2O3	[M+H]+	Glycylphenylalanine	Amino acids and derivatives	Amino acids and derivatives	3321-03-7	1	338810	550120	343780	684940	337250	457640	249200	317560	721860	562170	626510	861240	472560	429590	502400	--	--
Hmcp003852	223.21	207.03	222.198	C15H26O	[M+H]+	Elemol	Terpenoids	Sesquiterpenoids	639-99-6	3	1620100	2080500	2130000	2451700	1618500	1895900	909340	2091300	3343700	4113400	3426100	4365200	1435100	1634800	1598000	--	--
Hmlp013407	223.21	111.08	222.198	C15H26O	[M+H]+	β-Eudesmol	Terpenoids	Sesquiterpenoids	473-15-4	3	769450	791630	799740	840200	819010	851170	787410	844750	826050	892690	869080	859210	779810	805040	864810	C09664	--
mws0520	224.09	136	223.084	C11H13NO4	[M+H]+	N-Acetyl-L-tyrosine	Amino acids and derivatives	Amino acids and derivatives	537-55-3	2	12711	16568	20271	18156	86599	72898	91215	147300	10006	23141	9	36833	36525	33520	43160	--	--
Zmln002252	223.03	149.03	224.032	C10H8O6	[M-H]-	Sideretin (5,7,8-Trihydroxy-6-methoxycoumarin)	Lignans and Coumarins	Coumarins	-	2	74708	120750	112680	150530	144050	163770	238720	203560	79961	94646	65744	155010	145310	139460	147120	C22007	--
mws4085	223.06	193	224.068	C11H12O5	[M-H]-	Sinapic acid	Phenolic acids	Phenolic acids	530-59-6	1	500220	357460	247060	470390	105100	111560	78220	117070	1378400	998410	640460	1154700	472630	426870	379930	C00482	ko00940,ko01100,ko01110
mws1305	224.09	131.8	225.101	C12H11N5	[M-H]-	6-Benzylaminopurine	Nucleotides and derivatives	Nucleotides and derivatives	1214-39-7	1	7632.5	82214	28052	13290	10489	7723	11620	5505.8	215870	695050	297890	372420	137630	243500	169500	C11263	--
Lmdp002381	227.09	149.06	226.084	C11H14O5	[M+H]+	Genipin	Terpenoids	Monoterpenoids	6902-77-8	2	19636	52432	24264	37870	37092	31794	20928	41913	61529	32527	42973	59529	35900	32994	26336	C09780	--
pme1194	228.1	112	227.091	C9H13N3O4	[M+H]+	2'-Deoxycytidine	Nucleotides and derivatives	Nucleotides and derivatives	951-77-9	2	14786	14108	17178	18122	32233	31118	51085	43273	26474	34737	31660	30603	22756	32354	29930	C00881	ko00240,ko01100,ko02010
Zmjn003398	227.13	183.14	228.136	C12H20O4	[M-H]-	2-Dodecenedioic acid	Lipids	Free fatty acids	6402-36-4	1	67964	73360	68759	77477	65226	71260	66949	66228	73629	65202	72345	77010	76548	66460	64405	C16308	ko00592,ko01110
mws0119	227.2	227.2	228.209	C14H28O2	[M-H]-	Myristic Acid	Lipids	Free fatty acids	544-63-8	1	3122400	3119100	3107800	2995100	2925100	2959700	2968800	3109800	3214400	3067500	2869600	3053600	3041600	2909300	3025200	C06424	ko00061,ko01100
mws0474	229.14	211	230.152	C12H22O4	[M-H]-	Dodecanedioic aicd	Organic acids	Organic acids	693-23-2	1	1178.4	1508.1	1730.8	1901.4	1292.2	1513.4	760.14	2292.9	1549	1736.3	1153	1251.2	1296.9	1359.6	1106.2	C02678	--
pmb0490	235.14	147.04	234.137	C13H18N2O2	[M+H]+	p-Coumaroylputrescine	Alkaloids	Phenolamine	34136-53-3	2	31814	40408	23705	37822	27458	32082	32809	24600	14402	21063	8892.1	23530	30191	29947	25754	C18326	ko00330,ko01100
pmb0962	235.1	118.3	234.158	C10H22N2O4	[M+H]+	L-Lysine-Butanoic Acid	Amino acids and derivatives	Amino acids and derivatives	80407-71-2	3	2230.4	1800.8	1349.8	4508	2229.6	1374.6	2265.9	9	3133.4	1832.8	2253.2	1337.4	2252.4	1783.2	3897.7	--	--
ML10174588	233.16	233.16	234.162	C15H22O2	[M-H]-	Confertifoline	Terpenoids	Sesquiterpenoids	1811-23-0	3	224090	258440	178920	212930	209680	223160	239440	222920	282260	239880	181610	196820	284910	237660	233710	C09376	--
mws4176	237.12	120.09	236.116	C12H16N2O3	[M+H]+	L-Alanyl-L-Phenylalanine	Amino acids and derivatives	Amino acids and derivatives	3061-90-3	2	131440	165780	145040	190980	73120	83663	90472	97222	117550	92211	85938	183380	133020	113040	118360	--	--
Lmhn003240	237.04	121.03	238.048	C11H10O6	[M-H]-	Benzoylmalic acid	Phenolic acids	Phenolic acids	22138-51-8	2	239720	315240	277290	432030	11923	20400	12694	20379	57690	60411	87900	201440	171500	233910	139400	--	--
pmn001669	237.08	147	238.084	C12H14O5	[M-H]-	Methyl sinapate	Phenolic acids	Phenolic acids	20733-94-2	2	1364	2050.1	1476.4	2529.6	9	1615.4	9	9	5362.9	8278.5	7056.9	12316	2259.8	3007.6	1508.7	--	--
pme0428	237.08	103	238.084	C12H14O5	[M-H]-	3,4,5-Trimethoxycinnamic acid	Phenolic acids	Phenolic acids	90-50-6	3	3652.7	1398.7	3379.9	1863.3	9	9	9	9	3963	3041.7	10185	2563.3	3376.3	2820.6	2098.8	--	--
Zmdn011161	239.07	223.03	240.079	C15H12O3	[M-H]-	Chrysophanol-9-anthrone	Quinones	Quinones	491-58-7	2	107520	118910	91435	105450	65664	107820	65430	77661	69119	105980	82941	94594	76570	91451	66473	C10314	--
MWS0552	239.2	223.03	240.209	C15H28O2	[M-H]-	Cis-10-Pentadecenoic Acid(C15: 1)	Lipids	Free fatty acids	84743-29-3	2	128110	110730	82270	115690	62747	46596	78417	98786	104380	97216	101910	122460	97750	77489	41150	--	--
pme2827	239	223	240.245	C16H32O	[M-H]-	Palmitaldehyde	Lipids	Free fatty acids	629-80-1	3	10587000	10229000	13604000	12122000	7734000	10382000	5467300	13159000	19125000	20148000	17875000	20475000	8848500	8578800	8911300	C00517	ko00071
pme0264	243.1	127	242.09	C10H14N2O5	[M+H]+	Thymidine	Nucleotides and derivatives	Nucleotides and derivatives	50-89-5	2	20844	15904	14284	20421	70036	70334	98251	87773	30872	34916	37583	41668	41848	47465	56690	C00214	ko00240,ko01100
MWS2430	241.22	241.21	242.225	C15H30O2	[M-H]-	13-methylmyristic acid	Lipids	Free fatty acids	2485-71-4	1	114410	119210	122520	93146	114780	104520	100240	109590	111600	115600	107240	106510	119820	108600	105900	--	--
mws0359	241.22	241.22	242.225	C15H30O2	[M-H]-	Pentadecanoic Acid	Lipids	Free fatty acids	1002-84-2	1	187860	191150	180530	161380	175020	167350	176480	176760	198810	182580	187870	195440	180320	161400	174750	C16537	--
ML10180524	244.09	112.05	243.086	C9H13N3O5	[M+H]+	Cytarabine	Nucleotides and derivatives	Nucleotides and derivatives	147-94-4	1	1429500	1621300	1430300	2557500	2113600	2214200	1801200	2255700	5041300	5365700	5425800	6455500	2250500	2101200	2628700	C02961	--
mws0976	243.06	153	244.07	C9H12N2O6	[M-H]-	β-Pseudouridine	Nucleotides and derivatives	Nucleotides and derivatives	1445-07-4	2	48690	73645	45540	63095	27100	37976	36951	29699	45415	73860	69196	61269	48627	53194	29595	C02067	ko00240,ko01100
MWSmce295	245.07	113.03	244.07	C9H12N2O6	[M+H]+	1-beta-D-Arabinofuranosyluracil	Nucleotides and derivatives	Nucleotides and derivatives	3083-77-0	1	113060	79816	148500	127140	178470	62960	170720	114550	9	9	96139	9	97745	148700	92655	C16908	--
mws0248	243.06	110	244.07	C9H12N2O6	[M-H]-	Uridine	Nucleotides and derivatives	Nucleotides and derivatives	58-96-8	1	635560	963290	637700	922800	300150	480180	514310	396180	805930	919650	809320	918490	511350	690550	421720	C00299	ko00240,ko01100,ko02010
Cmpp008880	245.12	189.06	244.11	C15H16O3	[M+H]+	Suberosin	Lignans and Coumarins	Coumarins	581-31-7	2	6956.6	3165.6	2692.4	1878	4748.2	3755.6	6650.4	7015.2	9	9	9	2030.7	3766	2307.8	3992.1	--	--
MWS5231	243.16	181.16	244.167	C13H24O4	[M-H]-	Tridecanedioic acid	Organic acids	Organic acids	505-52-2	1	496380	496900	533240	516510	508780	539070	533360	533770	521240	510360	522070	518490	508030	508640	496660	--	--
Lmhp003064	245.12	120.08	245.128	C14H16N2O2	[M+H]+	Cyclo(Pro-Phe)	Amino acids and derivatives	Amino acids and derivatives	3705-26-8	3	9	9	9	26208	9	10963	9	199800	21328	280520	9	5562.2	44667	27451	45853	C11847	--
Lmhp002031	245.18	86.1	245.186	C12H24N2O3	[M+H]+	L-Leucyl-L-Leucine	Amino acids and derivatives	Amino acids and derivatives	3303-31-9	2	2087100	2130700	1673400	2373800	1319900	1272500	1370400	977730	794100	969150	1134300	1484600	1305300	1386500	1528000	--	--
pmb2591	245.09	203.2	246.1	C13H14N2O3	[M-H]-	N-Acetyl-L-Tryptophan	Amino acids and derivatives	Amino acids and derivatives	1218-34-4	1	165050	147290	144320	135680	130800	135640	120490	121200	192430	184200	174690	209370	122820	181450	163060	--	--
Lmrj002087	247.13	86.09	246.121	C10H18N2O5	[M+H]+	L-Isoleucyl-L-Aspartate	Amino acids and derivatives	Amino acids and derivatives	-	2	27449	18105	22548	15976	36309	32661	35222	41885	27808	21882	25348	23214	20567	31905	22277	--	--
Zmdp001647	247.13	184.1	246.122	C10H18N2O5	[M+H]+	γ-Glutamyl-L-valine	Amino acids and derivatives	Amino acids and derivatives	-	1	29135	22215	18999	18602	15273	13953	15346	13456	14442	16930	16745	18189	16703	21874	19016	--	--
mws1108	249.2	150	248.189	C15H24N2O	[M+H]+	Sophoridine	Alkaloids	Alkaloids	6882-68-4	3	27893	23484	27591	23393	18362	20177	15371	20553	22599	23265	19031	26336	22238	15615	23840	--	--
pme3961	252.11	136	251.102	C10H13N5O3	[M+H]+	2'-Deoxyadenosine	Nucleotides and derivatives	Nucleotides and derivatives	958-09-8	2	277600	231320	232660	212050	174650	207120	205530	208700	246800	316740	243020	376650	256060	240900	225460	C00559	ko00230,ko01100,ko02010
mws0361	253.22	235.19	254.225	C16H30O2	[M-H]-	Palmitoleic Acid*	Lipids	Free fatty acids	373-49-9	1	6610.2	6319.4	8702.6	7938.4	6822.5	4542.1	4611.8	4133	5366.9	7463	7302.8	5568.8	4333	5467.8	6473.9	C08362	ko00061
Lmcn009122	253.22	235.21	254.225	C16H30O2	[M-H]-	(7Z)-Hexadecenoic acid*	Lipids	Free fatty acids	2416-19-5	1	5213.7	5636.4	3861	3550.5	5306.2	5157.2	4407.4	3078.9	3324.3	3701.6	4320.4	6403	4000.2	5038.8	4406.6	--	--
pma3101	256.2	124.1	256.082	C11H14NO6+	[M+H]+	Nicotinate D-ribonucleoside	Others	Vitamin	17720-18-2	1	39988	78969	62866	70939	42865	52052	43401	48696	80239	85446	69758	72414	62769	62917	40536	C05841	ko00760,ko01100
mws1359	255.1	239	256.11	C16H16O3	[M-H]-	Pterostilbene	Others	Stilbene	537-42-8	3	20151	11872	13537	10124	1115.5	1689.2	1285.6	1842.4	834.46	666.2	768.31	514.73	6661.6	7078.8	8271.9	C10287	ko00945
mws1488	255.23	237.22	256.24	C16H32O2	[M-H]-	Palmitic acid	Lipids	Free fatty acids	57-10-3	1	13367	9093.4	11332	10011	12568	12876	7557	8189.2	16160	18927	16366	18964	12222	12877	15531	C00249	ko00061,ko00062,ko00071,ko00073,ko01040,ko01100,ko01212
mws0120	258.11	104.11	257.103	C8H20NO6P	[M+H]+	Choline Alfoscerate	Lipids	PC	28319-77-9	2	304600	275070	264700	262080	491130	554410	461710	464460	497450	429330	288530	303150	338080	447020	330610	C00670	ko00564,ko00565
MWSslk133	257.18	195.18	258.183	C14H26O4	[M-H]-	1,14-Tetradecanedioic Acid	Organic acids	Organic acids	821-38-5	2	22582	23342	23675	25299	22556	23635	23078	24300	21511	23332	25908	24080	21795	24806	25729	--	--
Zmyn000110	258.04	78.96	259.046	C6H14NO8P	[M-H]-	D-Glucosamine 1-phosphate	Others	Saccharides and Alcohols	2152-75-2	2	85189	72466	82175	58244	124970	76999	113130	135750	43044	51745	38084	42015	60399	70126	73654	C06156	ko00520,ko01100
mws0866	259.02	97	260.03	C6H13O9P	[M-H]-	D-Glucose 6-phosphate*	Others	Saccharides and Alcohols	56-73-5	1	1861200	1886700	1989400	1634000	1455300	1368300	1451800	1583100	982460	1278400	964050	1109300	1487500	1635600	1429600	C00092	ko00500,ko00562,ko00998,ko01100,ko01110
pme3313	259	97	260.03	C6H13O9P	[M-H]-	D-Fructose 6-phosphate*	Others	Saccharides and Alcohols	643-13-0	1	9	543110	9	9	9	9	9	9	224390	350180	178710	192070	121180	209070	123930	C00085	ko00052,ko00500,ko00710,ko01100,ko01110,ko01200
mws1090	259.02	97	260.03	C6H13O9P	[M-H]-	Glucose-1-phosphate*	Others	Saccharides and Alcohols	59-56-3	1	1928900	1444300	1647300	1637300	1530800	1287200	1316700	1544500	1264100	1211400	1269700	1162900	1435300	1482800	1504800	C00103	ko00010,ko00040,ko00052,ko00500,ko00520,ko00523,ko00561,ko01100,ko01110
Cmpp007319	261.11	189.06	260.105	C15H16O4	[M+H]+	7-Methoxy-5-Prenyloxycoumarin	Lignans and Coumarins	Coumarins	35590-41-1	1	35942	21458	18762	31421	123440	91932	186500	359560	6045	10512	14281	12169	69794	66799	72299	--	--
Cmpp005475	261.11	189.06	260.105	C15H16O4	[M+H]+	Meranzin	Lignans and Coumarins	Coumarins	23971-42-8	1	227130	154630	178840	350100	1327700	717920	3020700	4525100	31846	70811	66779	47427	779870	782050	816470	--	--
Cmpp007452	261.11	189.06	260.105	C15H16O4	[M+H]+	Auraptenol	Lignans and Coumarins	Coumarins	1221-43-8	1	39339	24920	23042	41363	145150	99616	227080	408400	8208.3	9329.1	14468	13005	82248	83612	77253	--	--
Zmdp002216	261.14	86.1	260.137	C11H20N2O5	[M+H]+	L-γ-Glutamyl-L-leucine	Amino acids and derivatives	Amino acids and derivatives	2566-39-4	2	53068	41854	28274	55161	26725	24143	23039	34892	22040	23983	22589	37374	40290	49002	30080	--	--
Zmpn000095	261.04	78.96	262.045	C6H15O9P	[M-H]-	Sorbitol-6-phosphate	Others	Saccharides and Alcohols	20479-58-7	2	12211	10546	13552	15299	12421	12709	8495.7	9991.5	7634.5	7021.3	7619.1	6497.9	11979	14866	8425.3	C01096	ko00051,ko01100
Lmtn004049	263.13	204.12	264.136	C15H20O4	[M-H]-	Abscisic acid	Organic acids	Organic acids	21293-29-8	1	270730	231220	279880	314590	74072	81090	96013	101220	403530	383560	357850	440270	262330	239550	297700	C06082	ko00906,ko01100,ko01110,ko04075
Lmlp003161	265.15	177.06	264.147	C14H20N2O3	[M+H]+	N-Feruloylputrescine	Alkaloids	Phenolamine	501-13-3	2	312040	377220	358270	365430	120640	118480	124440	160340	181270	217380	128840	190910	248610	245000	248040	C10497	ko00330,ko01100
Hmsn000210	133.01	115.01	266.224	C17H30O2	[M-H]-	Methyl 7,10-hexadecadienoate	Lipids	Free fatty acids	-	2	1413100	1395900	1665100	2054400	1799400	2056100	1869100	1647500	2247700	1356200	1881300	1681600	1676600	1692000	1764600	--	--
pme1184	268.1	152	267.097	C10H13N5O4	[M+H]+	2'-Deoxyguanosine	Nucleotides and derivatives	Nucleotides and derivatives	961-07-9	2	35945	30256	28381	24440	70068	76521	84610	94319	45970	57949	45712	81073	55560	50972	49367	C00330	ko00230,ko01100,ko02010
pme0230	268.1	136.06	267.097	C10H13N5O4	[M+H]+	Adenosine	Nucleotides and derivatives	Nucleotides and derivatives	58-61-7	1	3257500	3264800	3300200	3133000	2914300	2893600	2851700	3026700	3262400	3280300	3021000	3722100	2845900	3084300	3171400	C00212	ko00230,ko01100,ko02010
Zmjp000966	268.11	136.06	267.097	C10H13N5O4	[M+H]+	Vidarabine	Others	Others	5536-17-4	1	3138900	3008700	2976900	3254300	2644600	2543000	2623600	2634400	3007200	2865000	2732600	3347600	2847500	2917900	2866300	--	--
pme1119	269.09	137	268.081	C10H12N4O5	[M+H]+	Inosine	Nucleotides and derivatives	Nucleotides and derivatives	58-63-9	3	7549.4	7583.7	7509.5	7536.1	3173.6	8711.5	5584.2	9509.4	3204.3	15476	10792	16618	7959.1	8732.3	6155.4	C00294	ko00230,ko01100,ko02010
mws1060	267.07	135	268.081	C10H12N4O5	[M-H]-	9-(Arabinosyl)hypoxanthine	Nucleotides and derivatives	Nucleotides and derivatives	7013-16-3	2	55227	47064	39973	46973	21478	28525	28101	29243	24178	29628	22494	33819	32992	35504	31635	--	--
mws0383	267.23	267.23	268.24	C17H32O2	[M-H]-	10-Heptadecenoic Acid	Lipids	Free fatty acids	29743-97-3	1	32829	18105	27105	29924	22264	31677	15455	28026	27772	23655	26053	33698	34098	26425	33413	--	--
pmf0526	271.1	147.2	270.089	C16H14O4	[M+H]+	Isoimperatorin	Lignans and Coumarins	Coumarins	482-45-1	2	39000	19225	16093	18417	32250	23327	31137	50833	7851.4	13996	14292	15220	23269	26743	23810	C16976	--
pmf0293	269.29	209.2	270.292	C18H38O	[M-H]-	1-Octadecanol	Lipids	Free fatty acids	112-92-5	3	23524	25851	21046	25939	20479	18527	23391	18005	21039	23978	23207	27028	40683	22957	33536	--	--
pme0376	271.06	151	272.068	C15H12O5	[M-H]-	Naringenin (5,7,4'-Trihydroxyflavanone)*	Flavonoids	Dihydroflavone	480-41-1	1	14056	26572	13428	22244	15369	19300	22283	23906	34797	36025	49173	43892	24563	25239	22783	C00509	ko00941,ko00943,ko01100,ko01110
pme2960	273.08	153	272.068	C15H12O5	[M+H]+	Naringenin chalcone*	Flavonoids	Chalcones	73692-50-9	1	8940.3	23260	16716	25738	16560	25131	15996	25512	29253	34505	59209	56783	22994	19228	25400	C06561	ko00941,ko01100,ko01110
mws0914	271.06	151	272.068	C15H12O5	[M-H]-	Pinobanksin*	Flavonoids	Dihydroflavonol	548-82-3	2	12525	20943	16587	25590	20092	22107	19788	22667	28169	37155	49327	40324	20177	26827	22911	C09826	ko00941
pme3475	273.08	153	272.068	C15H12O5	[M+H]+	Butin	Flavonoids	Dihydroflavone	492-14-8	2	11406	22902	12707	26277	14783	19083	19004	24532	33778	39771	55070	46367	24027	24249	20302	C09614	ko00941
Lmmn003323	271.23	225.22	272.235	C16H32O3	[M-H]-	2-Hydroxyhexadecanoic acid	Organic acids	Organic acids	764-67-0	1	855350	185770	380330	533640	580010	764950	198580	225010	3792200	2866600	3774000	6405500	2401400	2471000	2724500	--	--
pmp001264	274.27	256.27	273.267	C16H35NO2	[M+H]+	Hexadecylsphingosine	Lipids	Sphingolipids	-	1	3912000	4318200	3890700	4168100	3792800	3782000	4139100	3936600	4011700	3742700	4248200	3935900	3069300	3016300	3240000	--	--
pmb1452	275.1	213.2	273.267	C16H35NO2	[M+H]+	N-Lauryldiethanolamine	Lipids	Free fatty acids	1541-67-9	3	12081	15318	17470	13041	15797	14316	19619	13849	16869	15027	18558	18402	10154	9012.1	10716	--	--
Lmrj002793	277.12	120.08	276.112	C14H16N2O4	[M+H]+	Cyclo(Phe-Glu)	Amino acids and derivatives	Amino acids and derivatives	-	3	28118	26525	11266	32165	9101.2	17385	2262	15026	17382	46838	5885	61902	17359	23433	17316	--	--
pme1712	275	257	276.132	C11H20N2O6	[M-H]-	L-Saccharopine	Amino acids and derivatives	Amino acids and derivatives	997-68-2	3	22768	22883	18030	16170	12454	13353	17957	17070	18693	17944	13789	29851	15351	14606	14969	C00449	ko00300,ko00310,ko01100,ko01110,ko01230
mws1038	277.12	146	278.13	C11H22N2O4S	[M-H]-	Pantetheine	Others	Others	496-65-1	2	95453	169360	98015	164810	108610	65314	109710	86195	178030	86395	163080	260780	127060	144390	133630	C00831	ko00332,ko00770,ko01110
Lmxp011770	279.16	149.02	278.152	C16H22O4	[M+H]+	Diisobutyl phthalate*	Phenolic acids	Phenolic acids	84-69-5	1	14237000	13981000	15596000	14439000	15461000	15378000	15344000	14504000	15993000	15479000	15631000	15913000	14017000	15085000	14765000	C15205	--
MWSmce341	279.16	149.03	278.152	C16H22O4	[M+H]+	Butyl isobutyl phthalate	Others	Others	17851-53-5	2	13069000	13927000	14955000	12844000	13558000	13178000	13272000	16009000	13475000	13935000	15756000	13719000	13716000	14462000	15695000	--	--
Lmlp012720	279.16	149.02	278.152	C16H22O4	[M+H]+	Dibutyl phthalate*	Phenolic acids	Phenolic acids	84-74-2	1	13781000	13930000	15317000	15835000	14915000	14638000	14972000	15831000	15253000	15141000	16118000	15828000	14099000	14672000	16468000	C14214	--
mws5035	279.17	120.08	278.163	C15H22N2O3	[M+H]+	L-Leucyl-L-phenylalanine	Amino acids and derivatives	Amino acids and derivatives	56217-82-4	2	1536300	1973700	1553300	2358600	1088300	1011900	1006200	980780	962840	762160	1078100	1222700	1218700	950610	1302400	--	--
pmb0889	279.23	95.1	278.225	C18H30O2	[M+H]+	Punicic acid (9Z,11E,13Z-octadecatrienoic acid)	Lipids	Free fatty acids	544-72-9	2	74434	103710	85226	98591	73433	94633	71348	71912	104110	211700	129290	221520	195760	208990	223280	C08364	--
mws0366	277.22	277.22	278.225	C18H30O2	[M-H]-	γ-Linolenic Acid*	Lipids	Free fatty acids	506-26-3	1	16150000	14533000	15468000	15686000	16461000	15915000	14215000	15437000	15483000	14388000	14876000	14658000	16233000	17366000	15344000	C06426	ko00591,ko01040,ko01100
Lmbn005923	277.22	59.01	278.225	C18H30O2	[M-H]-	Crepenynic acid	Lipids	Free fatty acids	2277-31-8	2	28119	23715	24731	22061	24093	24040	23019	23121	22120	20421	17922	25536	27040	26428	26166	C07289	ko00591
mws0367	277.22	277.22	278.225	C18H30O2	[M-H]-	α-Linolenic Acid*	Lipids	Free fatty acids	463-40-1	1	5009900	4785700	4736300	4742500	4953500	5190400	4809600	4539300	4270300	4497700	4336600	4824200	5192300	4836000	4903000	C06427	ko00592,ko01040,ko01100,ko01110
pmb1650	279.2	149.4	278.225	C18H30O2	[M+H]+	Octadeca-11E,13E,15Z-trienoic acid	Lipids	Free fatty acids	25575-00-2	3	2033900	1919500	2185700	2245800	2045700	2129200	2100200	2127100	2415000	2327300	2256500	2191200	2047400	2053100	2397400	--	--
Lmhn002926	279.05	163.04	280.058	C13H12O7	[M-H]-	p-Coumaroylmalic acid	Phenolic acids	Phenolic acids	-	2	16740	15500	18477	19867	2748.8	7236.8	2210	7733.5	3791.2	10464	9	74648	12734	12770	7502	--	--
mws0629	281.11	166	280.106	C13H16N2O5	[M+H]+	L-Aspartyl-L-Phenylalanine	Amino acids and derivatives	Amino acids and derivatives	13433-09-5	2	89792	108130	98796	106340	63422	61050	52173	51923	56988	55713	71556	114170	73410	72724	80836	--	--
Lmbn006152	279.23	59.01	280.24	C18H32O2	[M-H]-	(9Z,11E)-Octadecadienoic acid	Lipids	Free fatty acids	2540-56-9	2	4972.1	5982.4	5157.2	5111.6	6823.9	5688.9	5318.4	6102.7	4635.3	4788.1	6339.9	5564.8	6022.8	4968.5	5813.9	C04056	ko00591
mws1491	279.23	279.23	280.24	C18H32O2	[M-H]-	Linoleic acid	Lipids	Free fatty acids	60-33-3	1	7418200	7387000	7580500	7084900	8737100	8635300	7972500	8148400	7768400	7974900	8357800	7786900	9464200	8880400	8608300	C01595	ko00591,ko01040,ko01100
YC512118	282.28	247.24	281.272	C18H35NO	[M+H]+	Oleamide (9-Octadecenamide)	Lipids	Free fatty acids	301-02-0	1	2157.8	2487.1	2651.5	2378.4	2461.2	2168.1	2018.3	2639	3143.4	2740.7	2323.4	2150	2513.4	2170.3	2579.7	C19670	--
mws2623	281.25	281.25	282.256	C18H34O2	[M-H]-	11-Octadecanoic acid(Vaccenic acid)	Lipids	Free fatty acids	506-17-2	1	3841100	2313600	2447400	2374200	2741000	2906300	2392900	2341000	2633600	2708500	2983500	3460000	3184000	2940900	3331500	C21944	--
mws0396	281.25	281.25	282.256	C18H34O2	[M-H]-	Elaidic Acid	Lipids	Free fatty acids	112-79-8	1	8259300	5127400	4810400	4923700	5372200	6681900	4528200	4648100	5496900	5726400	6220800	6974500	6462800	6053800	6294100	C01712	--
Lmyn012331	281.25	281.25	282.256	C18H34O2	[M-H]-	Petroselinic acid	Lipids	Free fatty acids	593-39-5	2	3545000	2138200	2023600	2185700	2339200	2682400	2090200	2086300	2329700	2527000	2857300	3080300	3080300	2826800	2902500	C08363	--
pme1178	284.1	152	283.092	C10H13N5O5	[M+H]+	Guanosine	Nucleotides and derivatives	Nucleotides and derivatives	118-00-3	1	14171000	13980000	13775000	15336000	13145000	13831000	13878000	15015000	17541000	16029000	15895000	17852000	13679000	14602000	14639000	C00387	ko00230,ko01100,ko02010
Zmyp000878	284.1	152.06	283.092	C10H13N5O5	[M+H]+	2-Hydroxyadenosine	Nucleotides and derivatives	Nucleotides and derivatives	1818-71-9	1	18439000	17011000	18323000	19677000	17175000	18251000	19249000	19412000	21873000	21482000	20848000	23245000	17480000	18702000	17977000	C08432	--
mws0668	283.07	151	284.076	C10H12N4O6	[M-H]-	Xanthosine	Nucleotides and derivatives	Nucleotides and derivatives	146-80-5	1	359990	316790	257430	381010	276450	270250	275890	288470	199590	311970	188130	276660	223780	349720	326570	C01762	ko00230,ko00232,ko01100,ko01110,ko02010
mws1489	283.26	283.26	284.272	C18H36O2	[M-H]-	Stearic Acid	Lipids	Free fatty acids	57-11-4	2	8894600	9156000	6480100	6533100	6686100	6011600	8276800	5845500	5503600	11066000	9951200	11549000	34257000	33391000	31783000	C01530	ko00061,ko01040
pma1751	286.09	124	285.085	C12H15NO7	[M+H]+	N-(beta-D-Glucosyl)nicotinate	Others	Vitamin	-	3	5967700	7219500	6237500	5452400	3872000	3719100	3606500	3721900	7844300	7120900	7082900	9957900	5144200	5849700	6310000	--	--
Hmbp002730	287.06	153.01	286.047	C15H10O6	[M+H]+	Isoscutellarein	Flavonoids	Flavonoid	41440-05-5	2	4184400	5210700	3755600	6224100	8482700	7971300	5344700	8981300	10889000	13022000	12249000	12958000	7036600	8578900	7700000	C10097	--
Lmmp004504	287.06	153.02	286.047	C15H10O6	[M+H]+	2'-Hydroxygenistein	Flavonoids	Isoflavones	1156-78-1	2	4136000	3966000	5449400	6679700	8759600	8525500	7780600	9008200	9675400	12508000	12396000	13962000	7960800	9376700	8854200	C12134	ko00943
pme0088	285.04	151	286.048	C15H10O6	[M-H]-	Luteolin (5,7,3',4'-Tetrahydroxyflavone)	Flavonoids	Flavonoid	491-70-3	1	57471	80086	79696	104710	146900	153130	143040	163990	204970	164010	248940	211730	125770	106860	116010	C01514	ko00941,ko00944,ko01100,ko01110
Lmsp004632	287.06	269.04	286.048	C15H10O6	[M+H]+	Scutellarein (5,6,7,4'-Tetrahydroxyflavone)	Flavonoids	Flavonoid	529-53-3	3	9414.1	6421.5	12283	13880	9	9	8969.8	9	31238	9	10150	15846	20574	8556	10852	C10184	--
mws1034	287.09	153.02	286.084	C16H14O5	[M+H]+	Isosakuranetin (5,7-Dihydroxy-4'-methoxyflavanone)	Flavonoids	Dihydroflavone	480-43-3	2	5072.1	7822.2	6467.7	6703.6	12907	17134	22000	23096	15074	21212	40102	18509	13043	12151	14747	C05334	ko00941,ko01110
Smln014756	285.22	285.22	286.23	C20H30O	[M-H]-	Ferruginol	Terpenoids	Ditepenoids	514-62-5	2	146190	138640	96811	83734	100050	113840	129440	100330	81219	172210	145910	165810	517410	480270	504890	C09092	ko00904,ko01110
Zmyn005252	285.24	239.24	286.251	C17H34O3	[M-H]-	3-Hydroxy-palmitic acid methyl ester	Others	Others	51883-36-4	2	7328.4	9	2541.9	3935.5	3253.7	4357.7	9	9	19155	14875	16359	32077	12983	10930	12308	C11849	--
Zmpn002440	287.06	135.05	288.063	C15H12O6	[M-H]-	3,4,2',4',6'-Pentahydroxychalcone	Flavonoids	Chalcones	14917-41-0	2	6499.3	2988.2	1843.6	4772.2	10492	10998	7672.7	12040	66489	49859	10307	31804	17768	13390	13358	C15525	ko00941,ko01100
mws0064	287.06	135	288.063	C15H12O6	[M-H]-	Eriodictyol (5,7,3',4'-Tetrahydroxyflavanone)	Flavonoids	Dihydroflavone	552-58-9	1	3978.8	4767.4	2397.7	6862	13565	9850	11848	11718	73009	54623	14523	46428	14775	19798	20807	C05631	ko00941,ko01100,ko01110
Lmdp003110	289.07	243.07	288.063	C15H12O6	[M+H]+	2,6,7,4'-Tetrahydroxyisoflavanone	Flavonoids	Isoflavones	-	2	15394	24432	24692	26225	9	3839.5	1846.8	2620.8	10687	13891	10448	17134	13464	12972	20334	C16233	ko00943,ko01110
Hmhn000927	287.08	125.02	288.085	C12H16O8	[M-H]-	Phloroglucinol-1-O-β-D-glucopyranoside	Phenolic acids	Phenolic acids	-	1	17811	22642	20666	22831	1110600	1194800	1080900	1433500	301120	403990	413320	317370	405260	486750	419850	--	--
pmf0541	287.09	155	288.1	C16H16O5	[M-H]-	Shikonin	Alkaloids	Alkaloids	517-89-5	3	6468.2	5437	5355.4	4675	8093.8	4222.3	7912.8	4457.5	6597.3	7354.2	9	3213.2	6173.4	7351.6	2785.3	C17412	ko00130,ko01110
pmb3081	289	97	290.004	C6H11PO11	[M-H]-	Glucarate O-Phosphoric acid	Others	Saccharides and Alcohols	-	1	3567400	7611700	8447400	4039100	3376900	4014200	2586400	3136400	7055600	6150600	6692200	4122100	6349800	5814800	5843500	--	--
pmb2657	289.1	97.1	290.123	C10H18N4O6	[M-H]-	Argininosuccinic acid	Organic acids	Organic acids	2387-71-5	3	10058	10573	8158.4	17277	28179	33370	46699	42068	11205	18939	11564	11328	26065	26039	21572	C03406	ko00220,ko00250,ko01100,ko01110,ko01230
Zmyn004548	291.2	235.17	292.204	C18H28O3	[M-H]-	12-Oxo-phytodienoic acid	Lipids	Free fatty acids	85551-10-6	3	1242.3	1776.3	1179.6	1938.9	465.09	444.02	623.76	545.42	643.11	943.89	976.22	575.11	1167.4	1360.5	1318.7	C01226	ko00592,ko01100,ko01110
MWSmce689	293.25	95.09	292.24	C19H32O2	[M+H]+	Methyl linolenate	Organic acids	Organic acids	301-00-8	2	9	1653.9	9	1672.1	2905.7	3188.3	4931.1	1739	2339	3092.4	2707	1944.8	2304.3	2787.2	2666.8	--	--
Zmdn001564	293.11	164.07	294.122	C14H18N2O5	[M-H]-	γ-Glutamylphenylalanine	Amino acids and derivatives	Amino acids and derivatives	7432-24-8	2	87255	108960	71600	77522	107970	92378	111930	185230	108420	72896	103060	110610	78542	139770	101930	--	--
Lmbn005443	293.21	235.17	294.219	C18H30O3	[M-H]-	13-KODE; (9Z,11E)-13-Oxooctadeca-9,11-dienoic acid*	Lipids	Free fatty acids	54739-30-9	3	2124.7	2846.4	3062.9	2968.4	2136.6	2445.5	2357.1	2318.6	2453.8	2497.8	2105	2162.9	2675.7	2314	2187.1	C14765	ko00591
pmb2786	293.21	235.17	294.219	C18H30O3	[M-H]-	9-Hydroxy-10,12,15-octadecatrienoic acid*	Lipids	Free fatty acids	89886-42-0	2	2364.3	1954.4	2990.6	1833.1	2459.8	1988	2407.5	3084.9	1767.7	2498.7	2989.3	2324	3215.7	1999.1	2189.6	C16326	ko00592
pmb2792	293.21	193.1	294.219	C18H30O3	[M-H]-	13-Hydroxy-6,9,11-octadecatrienoic acid	Lipids	Free fatty acids	74784-20-6	2	20496	29270	25070	30423	31030	32452	27708	18900	36477	28240	29944	32885	14106	17083	15420	--	--
Zmpn003368	293.21	195.14	294.219	C18H30O3	[M-H]-	13S-Hydroxy-9Z,11E,15Z-octadecatrienoic acid	Lipids	Free fatty acids	87984-82-5	2	7024.7	13576	10671	17914	3095	5202.3	3654.7	3250.2	5600.3	7361.8	7616.2	9415.5	16454	16396	16594	C16316	ko00592
Zmyn004732	293.21	185.12	294.219	C18H30O3	[M-H]-	2R-hydroxy-9Z,12Z,15Z-octadecatrienoic acid	Others	Others	-	2	5884.5	5859.1	7265.8	5554.4	5992.3	4435.8	4814.2	4740.7	7543.5	7802.3	5640.6	6254.1	7920.9	7080.4	5995.8	C16342	ko00592
Lmqp000329	296.07	104.11	295.056	C8H14N3O7P	[M+H]+	5-Aminoimidazole ribonucleotide	Nucleotides and derivatives	Nucleotides and derivatives	25635-88-5	3	1062100	1052300	1008600	931740	1157800	1315600	1059000	1024200	650510	734020	690750	643070	918320	963880	929790	--	--
Hmqp005411	297.24	81.07	296.234	C18H32O3	[M+H]+	9-Oxo-12Z-Octadecenoic acid*	Lipids	Free fatty acids	112543-32-5	3	18408	22508	24039	22738	22280	23843	20968	23350	19774	24453	20932	21464	24371	25322	27018	--	--
Hmqp005455	297.24	81.07	296.234	C18H32O3	[M+H]+	15(R)-Hydroxylinoleic Acid*	Lipids	Free fatty acids	177931-23-6	3	22750	24196	23172	22285	21618	20732	24037	22673	20700	24759	24657	22704	21362	26307	30359	--	--
pmb2799	295.23	195.2	296.235	C18H32O3	[M-H]-	12,13-Epoxy-9-Octadecenoic Acid	Lipids	Free fatty acids	6799-85-5	2	2453.3	2283.1	2532.8	2138.4	2621.1	1743.1	2516.6	2198.4	2017	2697.5	1568.9	1781.6	2282.6	1840.3	2435	C14826	ko00591,ko01100
Lmbn005662	295.23	171.1	296.235	C18H32O3	[M-H]-	9(10)-EpOME;(9R,10S)-(12Z)-9,10-Epoxyoctadecenoic acid	Lipids	Free fatty acids	16833-56-0	2	7453.8	7954.7	7681.6	8839.9	7575.1	6272.8	8790.9	6484.4	8728	7102.2	6805.1	6753.9	8140.5	8301.2	7383	C14825	ko00591,ko01100
Lmbn005369	295.23	195.14	296.235	C18H32O3	[M-H]-	13(S)-HODE;13(S)-Hydroxyoctadeca-9Z,11E-dienoic acid*	Lipids	Free fatty acids	10219-69-9	2	34399	42441	39550	42517	33158	32729	30617	33150	37470	40261	39536	45835	58693	57541	51752	C14762	ko00591
Rfmb091	295.23	195.14	296.235	C18H32O3	[M-H]-	9S-Hydroxy-10E,12Z-octadecadienoic acid*	Lipids	Free fatty acids	15514-85-9	2	35190	44351	41174	48115	37271	38003	35469	34531	39219	43841	46582	48689	60674	60448	58090	C14767	ko00591
pme1474	298.1	136	297.09	C11H15N5O3S	[M+H]+	5'-Deoxy-5'-(methylthio)adenosine	Nucleotides and derivatives	Nucleotides and derivatives	2457-80-9	1	2503000	1897700	2598700	1921400	1861100	2340600	2142900	2553600	3078000	3259000	2404100	4045800	2589600	2815500	3084300	C00170	ko00270,ko00908,ko01100
pmb0197	298.1	166.3	297.107	C11H15N5O5	[M+H]+	N7-Methylguanosine	Nucleotides and derivatives	Nucleotides and derivatives	20244-86-4	3	24304	29677	20556	22222	17765	22162	20052	19900	22566	29788	34055	50748	24933	30197	31441	C20674	--
Cmpp010709	299.16	163.04	298.157	C19H22O3	[M+H]+	Aurapten	Lignans and Coumarins	Coumarins	495-02-3	2	1753.3	1070.1	1431.7	1110.7	1841.1	1351.9	1789	1218.4	1114.4	9	9	962.32	2198.8	1475.1	1577.6	--	--
Lmbn009444	297.24	183.14	298.251	C18H34O3	[M-H]-	Ricinoleic acid	Lipids	Free fatty acids	141-22-0	2	7929.6	8386.2	8833.6	6994.8	8219.3	8194.9	9653.5	6418.4	6830.4	7859.2	7334.3	9189.2	11485	7756.4	6619.5	C08365	--
pmf0297	297.32	183.1	298.324	C20H42O	[M-H]-	1-Eicosanol	Lipids	Free fatty acids	629-96-9	3	7357.4	8787.8	7890.6	6497.8	8765.3	5564.7	7444.2	8782.6	7519.3	8418.8	7282.7	9386.4	7080.8	6940.9	7822.6	--	--
MA10012327	300.29	60.04	299.282	C18H37NO2	[M+H]+	D-Sphingosine	Lipids	Sphingolipids	123-78-4	2	3412.2	1178.2	1675.4	2595.2	2499.2	2494.6	9	1067.4	4237.4	3319	3116.7	2353.5	3797.1	5887.9	3947.7	C00319	ko00600,ko01100
ML10195036	300.3	60.05	299.282	C18H37NO2	[M+H]+	3-Dehydrosphinganine	Lipids	Sphingolipids	16105-69-4	2	34530	9971.2	27252	44353	16649	24776	4028.9	8458.8	188930	195520	171350	383980	141860	149710	149160	C02934	ko00600,ko01100
Lmjp004941	301.07	286.05	300.063	C16H12O6	[M+H]+	Rhamnocitrin (7-Methylkaempferol)*	Flavonoids	Flavonoid	569-92-6	2	1187.6	1705.4	9	771.2	11306	11073	9735.7	10417	40481	42357	18182	29278	13090	12409	12441	C17059	--
Zmhp003514	301.07	286.05	300.063	C16H12O6	[M+H]+	6,7,8-Tetrahydroxy-5-methoxyflavone	Flavonoids	Flavonoid	-	1	9	1262.8	9	9	9571.8	8550.1	13379	11782	39445	38675	20427	30663	11374	9381.5	10977	--	--
mws0058	299.06	284	300.063	C16H12O6	[M-H]-	Diosmetin (5,7,3'-Trihydroxy-4'-methoxyflavone)*	Flavonoids	Flavonoid	520-34-3	1	1831.2	2196.5	928.6	1116.5	5485	4637.9	4234.5	4841.7	4663.1	5547.2	3848.7	5906.7	3804.6	2997	3427.1	C10038	--
pmp000548	301.07	286.04	300.063	C16H12O6	[M+H]+	Pratensein	Flavonoids	Isoflavones	2284-31-3	2	9	9	9	9	11214	10440	12670	11604	34987	42455	15242	31371	11826	10989	15324	C10520	ko00943
pmp001127	301.07	286.08	300.063	C16H12O6	[M+H]+	Chrysoeriol*	Flavonoids	Flavonoid	491-71-4	2	797.07	2617.1	9	913.77	5547.5	5573.9	2624.7	4424.9	6816.4	4841.9	6265.2	6713	4192	5000.7	5343.9	C04293	ko00944
pmp000001	301.07	286.05	300.063	C16H12O6	[M+H]+	Hispidulin (5,7,4'-Trihydroxy-6-methoxyflavone)*	Flavonoids	Flavonoid	1447-88-7	2	2619	1708.7	1474.3	1361.7	8154.6	5578.9	4723.2	4796.2	5689.4	5918.4	5920.4	4433.3	3275.6	2964.3	2848	C10058	--
Zmhn001358	299.08	137.02	300.084	C13H16O8	[M-H]-	4-O-Glucosyl-4-hydroxybenzoic acid	Phenolic acids	Phenolic acids	-	1	395300	463610	495300	513040	285050	341230	281700	375200	358680	351530	382000	325400	391930	396210	414810	--	--
Zmhn001926	299.08	137.02	300.084	C13H16O8	[M-H]-	1-O-Salicyl-D-glucose	Phenolic acids	Phenolic acids	60517-74-0	1	450530	401520	397190	454410	232550	225780	312980	247350	303060	481880	342710	264530	291190	432620	364840	--	--
pmb3142	299.1	137.1	300.085	C13H16O8	[M-H]-	Salicylic acid-2-O-glucoside	Phenolic acids	Phenolic acids	10366-91-3	3	251650	227350	183540	241990	116050	128430	114870	115280	188300	156920	147910	166250	212780	167810	188190	--	--
Hmtn001302	299.08	137.02	300.085	C13H16O8	[M-H]-	Glucosyloxybenzoic acid	Phenolic acids	Phenolic acids	-	2	404630	507340	463730	569650	202180	314100	247890	427240	331280	325750	460570	381140	366370	387730	453140	--	--
pmc1990	299.1	223.1	300.1	C17H16O5	[M-H]-	4'-Hydroxy-5,7-dimethoxyflavanone	Flavonoids	Flavanols	-	2	608460	527240	710080	536500	355770	459640	243000	604200	954780	1187600	839750	1227000	416410	357160	423060	--	--
mws2367	299.11	119	300.121	C14H20O7	[M-H]-	Salidroside	Phenolic acids	Phenolic acids	10338-51-9	2	11693	16155	7173	18276	7004.7	30930	13521	8489.4	6267.5	15327	10795	13727	7645.1	17364	11515	C06046	ko00350,ko01100
MWS5235	299.26	253.25	300.266	C18H36O3	[M-H]-	12-Hydroxyoctadecanoic acid	Lipids	Free fatty acids	106-14-9	2	53591	52151	54271	50381	51775	52627	50942	57206	48964	51342	50449	53469	52356	52072	49365	--	--
Zmyn005384	299.26	253.26	300.266	C18H36O3	[M-H]-	2R-Hydroxyoctadecanoic Acid	Lipids	Free fatty acids	26633-48-7	2	7898.4	4137.7	5690	6267.5	4082	3892.3	3850	3253.3	12591	13354	14312	23638	10755	8326	10019	C03042	--
MWS4295	299.26	253.25	300.266	C18H36O3	[M-H]-	DL-2-hydroxystearic acid	Lipids	Free fatty acids	629-22-1	2	6708.7	4969	5236.2	5734.7	5288.2	5040.8	2657.7	2753.6	14659	13155	16147	30235	11723	10271	11923	--	--
Lmqn008288	299.26	299.26	300.267	C18H36O3	[M-H]-	3-Hydroxyoctadecanoic Acid	Lipids	Free fatty acids	45261-96-9	1	115940	115420	96257	92757	105920	110980	92273	102990	92351	102050	105190	122470	99868	115390	94948	--	--
pme3514	301.04	151	302.043	C15H10O7	[M-H]-	Morin	Flavonoids	Flavonols	6472-38-4	3	20745	26480	23311	19015	12684	20433	16076	14110	21427	22953	17493	22588	24672	25417	18107	C10105	--
Lmbn006032	301.04	149.02	302.043	C15H10O7	[M-H]-	Hypolaetin	Flavonoids	Flavonoid	27696-41-9	3	22512	19881	18363	34270	27733	31519	27492	32887	33572	21535	64978	34381	43089	25844	24933	C10078	--
mws0920	301.04	151	302.043	C15H10O7	[M-H]-	Tricetin (5,7,3',4',5'-Pentahydroxyflavone)	Flavonoids	Flavonoid	520-31-0	1	137550	187820	143440	154640	193140	173240	172350	164660	194770	234030	322930	307720	241950	186520	213120	C10192	ko00941
Cmsp004086	303.09	229.08	302.079	C16H14O6	[M+H]+	Dihydrokaempferide	Flavonoids	Flavonols	137225-59-3	2	16783	10361	8319.5	10796	8994	7955	3227.5	9651.8	10234	12454	15215	15398	15980	8923.2	13531	--	--
mws1033	303.09	153.02	302.079	C16H14O6	[M+H]+	Homoeriodictyol	Flavonoids	Dihydroflavone	446-71-9	2	12416	19904	11757	16805	57010	65810	65411	74667	68938	87697	92478	46468	32148	45019	60855	C09756	ko00941
mws0463	301.07	164	302.079	C16H14O6	[M-H]-	Hesperetin	Flavonoids	Dihydroflavone	520-33-2	1	6518.7	8496.5	4574.1	6547.5	24930	31693	34518	40367	34050	37043	41309	16490	22153	22162	26767	C01709	ko00941
MWSslk208	301.22	301.22	302.225	C20H30O2	[M-H]-	Kaurenoic Acid	Terpenoids	Ditepenoids	6730-83-2	3	9000.5	6985	11450	14413	13137	9840.3	11800	6282	8630.8	8353.2	10590	7126.2	8040.7	6949.5	8764.4	C11874	ko00904,ko01100,ko01110
Cmmn013378	301.22	301.22	302.225	C20H30O2	[M-H]-	Levopimaric acid	Terpenoids	Ditepenoids	79-54-9	2	9664.6	7403.1	9783.3	9105	5857.9	8354.9	8735.1	7744.3	7546.9	7845.6	6590.1	8612.5	11789	7977.1	6786.8	--	--
Lmbn014696	301.22	301.22	302.225	C20H30O2	[M-H]-	Pimaric acid	Terpenoids	Ditepenoids	127-27-5	2	9223	11260	10925	6100.7	6890.1	9242.5	13010	7532.2	7138.2	8614.7	9462	11101	7829.7	13061	8257.1	C09159	--
pmp001098	304.15	175.1	303.147	C17H21NO4	[M+H]+	Dasycarine	Alkaloids	Alkaloids	-	3	35348	36317	32157	30378	29219	24835	28230	29392	31388	27317	31995	33650	19133	29506	31201	--	--
mws0044	303.05	125.02	304.058	C15H12O7	[M-H]-	Dihydroquercetin(Taxifolin)	Flavonoids	Dihydroflavonol	480-18-2	2	18902	19535	10012	17844	5563	9	7784.5	3329.5	15329	12784	7791.2	10574	12800	16772	12218	C01617	ko00941,ko01100,ko01110
pme1373	306.05	110	307.057	C9H14N3O7P	[M-H]-	2'-Deoxycytidine-5'-monophosphate	Nucleotides and derivatives	Nucleotides and derivatives	1032-65-1	2	104420	79139	142440	42566	84249	112720	119550	86741	42055	63340	47098	36783	54796	110660	52455	C00239	ko00240,ko01100
pmn001610	307.26	307.3	308.272	C20H36O2	[M-H]-	Eicosadienoic acid	Lipids	Free fatty acids	5598-38-9	2	12834	12157	13726	13160	13447	13928	12081	12516	13397	16967	16128	17704	16357	14363	16048	C16525	ko01040
pmb2857	308.1	146.1	309.106	C11H19NO9	[M-H]-	L-Glutamic acid-O-glycoside	Amino acids and derivatives	Amino acids and derivatives	-	3	6605.8	5646.4	11166	7075.9	9378.3	7422	10751	5808.3	5478.8	5691.5	7841.7	11695	10327	7599.2	8778.9	--	--
Lmhn003074	309.06	193.05	310.069	C14H14O8	[M-H]-	Feruloylmalic acid	Phenolic acids	Phenolic acids	-	2	613680	364970	493650	588540	127040	176960	203360	210480	199530	205430	364210	791720	325460	386290	470410	--	--
pmb2791	309.21	209.1	310.1	C18H30O4	[M-H]-	9-Hydroperoxy-10E,12,15Z-octadecatrienoic acid	Lipids	Free fatty acids	111004-08-1	3	4327.3	4768.4	5279.2	4246.5	4695.1	4079.7	4529.9	4113.6	5092.5	4492.1	5076.6	4226.2	4506	4684.8	4556.2	C16321	ko00592,ko01110
Zmzn003953	309.2	227.2	310.214	C18H30O4	[M-H]-	13(s)-hydroperoxy-(9z,11e,15z)-octadecatrienoic acid	Others	Others	67597-26-6	2	59412	54960	52394	56371	56263	58423	55900	55425	49038	53997	46577	35609	52339	57788	59565	C04785	ko00592,ko01100,ko01110
pmp000106	313.11	298.1	312.1	C18H16O5	[M+H]+	5,7,4'-Trimethoxyflavone	Flavonoids	Flavonoid	5631-70-9	1	24274	10121	13032	14748	16070	34718	18120	20920	11926	12573	14595	13592	17166	19004	19005	--	--
mws0636	313.15	166	312.147	C18H20N2O3	[M+H]+	L-Phenylalanyl-L-phenylalanine	Amino acids and derivatives	Amino acids and derivatives	2577-40-4	1	94073	124060	91507	121540	59604	64608	41954	63355	51420	42078	36646	80861	64378	86461	77752	--	--
pmb2804	311.1	171.3	312.23	C18H32O4	[M-H]-	13S-Hydroperoxy-9Z,11E-octadecadienoic acid	Lipids	Free fatty acids	33964-75-9	3	11200	16119	13496	19193	9700.1	11821	10982	11944	18250	38337	23190	47472	23065	19957	21303	C04717	ko00591,ko01100
Zmjn004133	311.22	293.21	312.23	C18H32O4	[M-H]-	9S-Hydroperoxy-10E,12Z-octadecadienoic acid	Lipids	Free fatty acids	5502-91-0	3	5077	3884.3	3964.1	3532.4	4489.5	4750.2	3302.7	5090.9	3769.3	4142.5	3087.7	3916.3	3270.1	3881.6	3589.8	C14827	ko00591,ko01100
Lmbn004685	311.22	223.17	312.23	C18H32O4	[M-H]-	5S,8R-DiHODE; (5S,8R,9Z,12Z)-5,8-Dihydroxyoctadeca-9,12-dienoate	Lipids	Free fatty acids	-	3	10311	9153.2	10795	9028.3	9809	8499.3	11132	11257	9420.6	9641.2	11342	8842.3	9965.1	10803	9964	C20186	ko00591
pmn001689	311.22	223.17	312.23	C18H32O4	[M-H]-	9-Hydroxy-12-oxo-15(Z)-octadecenoic acid	Lipids	Free fatty acids	-	2	10091	10564	11770	13845	10804	11712	12361	13091	11599	9440.9	10639	11671	9806.9	12222	11163	C21924	ko00592,ko01110
Lmyn002403	313.09	101.02	314.1	C14H18O8	[M-H]-	Mandelic acid-β-glucoside	Phenolic acids	Phenolic acids	-	2	192110	168920	162540	155480	89287	121370	112010	156580	99147	131900	129950	171150	180770	141270	157600	--	--
Cmzp002057	315.12	255.1	314.1	C14H18O8	[M+H]+	6-O-Acetylarbutin	Phenolic acids	Phenolic acids	10338-88-2	2	1562400	1760900	1672000	1358400	692670	728700	692550	914220	546830	673250	569870	539190	974260	984930	1195500	--	--
Lmmn002179	313.09	107.05	314.1	C14H18O8	[M-H]-	Methyl salicylate-2-O-glucoside	Phenolic acids	Phenolic acids	10019-60-0	2	648370	642480	562820	590250	452020	463830	588940	604610	492990	388150	436680	408780	567380	494570	488740	--	--
Lmbn005487	313.24	251.24	314.246	C18H34O4	[M-H]-	12,13-DHOME; (9Z)-12,13-Dihydroxyoctadec-9-enoic acid	Lipids	Free fatty acids	263399-35-5	2	3509	4018.6	3953.8	5576.8	4095.6	2825.7	3834.1	3660.9	4514.7	4779.1	4740.4	4512	4264.9	4043.7	4222.9	C14829	ko00591
pmp000003	317.07	302.04	316.058	C16H12O7	[M+H]+	Nepetin (5,7,3',4'-Tetrahydroxy-6-methoxyflavone)	Flavonoids	Flavonoid	520-11-6	2	9	9	9	9	42070	31092	25133	30292	3600.5	4221.4	2737.4	3496.5	14159	15493	14375	--	--
mws2627	317.07	285.04	316.058	C16H12O7	[M+H]+	Tamarixetin (3,3',5,7-Tetrahydroxy-4'-Methoxyflavone)	Flavonoids	Flavonoid	603-61-2	2	1331.9	2787.1	1427.9	1432	9	548.07	9	9	1219.2	993.33	9	9	1218.2	1439.3	1097.7	C10188	--
mws0066	315.05	151	316.058	C16H12O7	[M-H]-	Isorhamnetin	Flavonoids	Flavonols	480-19-3	2	5117.1	8325.3	4550.9	7022.9	1356.5	1722.7	2255.6	2090.8	2531.8	2931.7	3811.9	2404.3	3560.2	4636.2	3785.9	C10084	--
pmb2871	315.07	153	316.079	C13H16O9	[M-H]-	1-O-Gentisoyl-D-glucoside*	Phenolic acids	Phenolic acids	23445-11-6	1	383230	335660	417220	464870	181900	212410	166730	205440	408630	553990	449850	434570	315060	319400	323970	--	--
Lmfp001509	317.09	153.02	316.079	C13H16O9	[M+H]+	1-O-Galloyl-rhamnose	Tannins	Tannin	-	2	16613	14589	12519	15151	20086	16786	17054	19438	49088	42206	32251	42213	16272	21556	25694	--	--
pmn001367	315.07	153.02	316.079	C13H16O9	[M-H]-	Protocatechuic acid-4-O-glucoside*	Phenolic acids	Phenolic acids	-	1	295560	260240	314850	319870	133930	154160	121720	122020	298990	294560	298290	324690	254020	217410	272520	--	--
Zmtn001661	315.11	153.02	316.116	C14H20O8	[M-H]-	Vanilloloside	Others	Others	74950-96-2	2	190870	172390	184970	273480	86789	88650	79859	83542	261470	373260	249700	265630	188150	159590	165010	--	--
Smln010906	315.19	315.19	316.204	C20H28O3	[M-H]-	catechol	Terpenoids	Ditepenoids	-	2	128370	126800	119450	130100	129160	125400	131090	132550	129040	131300	119650	125190	126790	120370	118710	--	--
pmb2221	318.3	60.1	317.293	C18H39NO3	[M+H]+	4-Hydroxysphinganine	Lipids	Sphingolipids	554-62-1	2	3397700	627340	1076700	1270200	801660	1273700	446690	592110	3991400	4049300	5011300	7176000	4276400	4705000	4820500	C12144	ko00600,ko01100
mws0032	319.04	153	318.038	C15H10O8	[M+H]+	Myricetin	Flavonoids	Flavonols	529-44-2	2	47027	44951	36192	53707	65428	80212	85195	78842	63415	68414	52348	75428	64840	81736	71581	C10107	ko00941,ko00944,ko01110
pmp001267	320.29	302.29	319.288	C21H37NO	[M+H]+	2-(Dodecylamino)-3-phenyl-1-propanol	Others	Others	-	3	8380.2	1148.1	2259.5	2461.2	1936.5	3055.6	1220.6	9	12126	9786.9	10650	14617	12287	12688	13370	--	--
mws0582	322.11	130	321.099	C11H19N3O6S	[M+H]+	S-(Methyl)glutathione	Amino acids and derivatives	Amino acids and derivatives	2922-56-7	2	769780	296290	581440	268750	549930	619840	1111000	719910	388120	331910	580380	359330	586070	566370	832790	C11347	--
pmb0235	323.09	177.4	322.084	C19H14O5	[M+H]+	O-Feruloyl coumarin	Lignans and Coumarins	Coumarins	-	2	6699.4	10777	7829	8620.9	8106.1	5249.9	10248	7508.6	28449	25371	29313	27449	10559	9543.7	20168	--	--
pme3174	324.06	112	323.052	C9H14N3O8P	[M+H]+	Cytidine 5'-monophosphate(Cytidylic acid)	Nucleotides and derivatives	Nucleotides and derivatives	63-37-6	3	9	5955	9	3169.7	4533.8	7835.4	9	3617.5	9	5906.3	8021.1	9	4530.9	4049.4	3169	C00055	ko00240,ko01100
Lmbp003825	325.09	163.04	324.085	C15H16O8	[M+H]+	Skimmin (7-Hydroxycoumarin-7-O-glucoside)	Lignans and Coumarins	Coumarins	93-39-0	2	61124	36428	82228	9	17836	9	9	9	9	9	9	31364	45838	32826	29654	--	--
mws0983	326.31	62.06	325.298	C20H39NO2	[M+H]+	N-Oleoylethanolamine	Alkaloids	Alkaloids	111-58-0	2	6295.9	4640.7	5286.7	7833.3	1962.3	3354.1	1384	853.46	4193.1	8559	3712.5	26971	8877.8	9541	10362	C20792	--
pmn001419	325.09	163.04	326.1	C15H18O8	[M-H]-	1-O-[(E)-p-Cumaroyl]-D-glucose	Phenolic acids	Phenolic acids	-	2	488310	391740	407940	345550	184100	312320	231810	363800	177290	218970	319800	267490	372240	258310	260030	--	--
Zmhn002301	325.09	163.04	326.1	C15H18O8	[M-H]-	p-Coumaric acid-4-O-glucoside	Phenolic acids	Phenolic acids	117405-48-8	2	174330	107720	111510	141850	59401	54506	87636	71511	73523	70842	90764	94094	107560	102290	97393	C06739	--
Lmsn003111	325.09	145.03	326.1	C15H18O8	[M-H]-	1-O-p-Coumaroyl-β-D-glucose	Phenolic acids	Phenolic acids	7139-64-2	1	2370400	2432800	2042300	2156200	852600	904230	1321000	1561500	1133300	1246000	1644800	1486600	2101600	1912600	1886500	C16827	--
Hmhn003067	325.09	119.05	326.1	C15H18O8	[M-H]-	Phenylpropionic acid-O-β-D-glucopyranoside	Phenolic acids	Phenolic acids	-	3	31261	34465	21078	23333	41879	36402	44908	47924	57381	21060	18718	45027	39248	56892	54590	--	--
Lmqn000351	325.11	59.01	326.121	C12H22O10	[M-H]-	Rutinose	Others	Saccharides and Alcohols	90-74-4	3	102650	122530	93647	120400	74895	72891	98757	85106	66102	90438	113840	62714	81258	78614	99501	C08247	--
Lmsn000363	325.13	145.07	326.137	C16H22O7	[M-H]-	Raspberryketone glucoside	Phenolic acids	Phenolic acids	38963-94-9	3	4230800	5125800	6352300	4971700	3830700	3548700	4025200	3978500	2942000	4015100	3870000	5066100	4402000	4608000	5663900	--	--
HJAP158	328.15	177.06	327.147	C19H21NO4	[M+H]+	Aromatide	Others	Others	-	2	9610.9	10751	4862.7	6613.5	9	1712.8	3524.3	5110.3	2618.5	1509.3	9	9	4497.2	4524.1	3077.7	--	--
Lmsp008264	329.1	268.08	328.095	C18H16O6	[M+H]+	4'-Hydroxy-5,6,7-trimethoxyflavone	Flavonoids	Flavonoid	6938-18-7	2	1427.2	1880.9	1973.3	1093.2	1082.5	1747.2	9	770.79	22923	16025	16141	22935	5436.1	6024.9	4931.9	C14986	--
pmp000107	329.1	314.1	328.095	C18H16O6	[M+H]+	Monohydroxy-trimethoxyflavone	Flavonoids	Flavonoid	-	2	2535.1	2015.9	1499.2	1509.2	2291	3161.6	2334.2	3062.8	12893	10854	12766	13000	4454.7	6452.1	3915.4	--	--
Lmtn002233	327.11	165.06	328.116	C15H20O8	[M-H]-	Androsin	Others	Others	531-28-2	1	526710	592130	359530	454590	725660	710890	1116600	1397500	1976800	1351900	697030	1170500	967390	1107600	561960	--	--
pmn001691	327.22	291.2	328.225	C18H32O5	[M-H]-	9,12,13-Trihydroxy-10,15-octadecadienoic acid	Lipids	Free fatty acids	-	1	6122	46642	18878	67030	15116	25929	9135	13878	7032.8	13692	8967.7	16582	26166	24315	22805	--	--
mws0884	328.05	134.2	329.053	C10H12N5O6P	[M-H]-	Cyclic 3',5'-Adenylic acid	Nucleotides and derivatives	Nucleotides and derivatives	60-92-4	2	54871	106060	86548	110150	87710	59193	65850	79915	86252	108140	113750	137560	77179	89293	108800	C00575	ko00230,ko01100
pmp000004	331.08	316.06	330.074	C17H14O7	[M+H]+	4',5,7-Trihydroxy-3',6-dimethoxyflavone (Jaceosidin)	Flavonoids	Flavonoid	18085-97-7	2	5842.4	6576.4	3609.3	2720.5	64914	49353	45140	42593	11795	18342	17775	12817	23056	25209	25458	--	--
Zmhn001883	329.09	209.04	330.095	C14H18O9	[M-H]-	Vanillic acid-4-O-glucoside	Phenolic acids	Phenolic acids	32142-31-7	2	161280	140440	92160	131460	132990	140780	159780	143190	176160	228610	136010	151370	216710	158810	173560	--	--
Lmmn003663	329.09	167.04	330.095	C14H18O9	[M-H]-	5-Glucosyloxy-2-Hydroxybenzoic acid methyl ester	Phenolic acids	Phenolic acids	-	1	190420	335630	216220	258940	102060	130410	393210	209810	175710	216210	220740	249810	363020	198870	197380	--	--
Smhn002346	329.08	167.03	330.095	C14H18O9	[M-H]-	2,4,6-trihydroxy-acetophenone-6-O-b-D-glucopyranoside	Phenolic acids	Phenolic acids	-	2	61834	48592	38321	64083	67216	70268	39901	68206	107430	111210	72845	89617	56753	80815	51192	--	--
Smhn102346	329.08	167.03	330.095	C14H18O9	[M-H]-	2,4,6-trihydroxy-acetophenone-4-O-b-D-glucopyranoside	Phenolic acids	Phenolic acids	-	2	68574	51056	40901	56563	65845	53196	77668	61302	107230	105890	100750	111220	60940	72168	98994	--	--
pmn001517	329.12	167	330.131	C15H22O8	[M-H]-	3,4,5-Trimethoxyphenyl-1-O-Glucoside	Phenolic acids	Phenolic acids	-	2	75867	71930	51141	77303	67209	75298	66125	82554	253510	150880	130020	83891	78394	93436	90712	--	--
pmp001045	331.14	151.11	330.131	C15H22O8	[M+H]+	Bartsioside	Others	Others	62133-72-6	2	53050	41345	53182	42058	319400	327080	321850	341770	126190	103430	116980	115190	170720	158880	161580	--	--
Hmqn003054	329.23	311.23	330.24	C18H34O5	[M-H]-	9,10,11-Trihydroxy-12-octadecenoic acid	Lipids	Free fatty acids	61911-67-9	3	4444.4	12299	6842.1	14676	11261	21633	6496	12072	10490	17161	12974	25541	12965	13910	12660	--	--
pmn001694	329.23	229.15	330.241	C18H34O5	[M-H]-	9,10,13-Trihydroxy-11-Octadecenoic Acid	Lipids	Free fatty acids	29907-57-1	1	31304	128480	61562	164730	124250	232100	77266	156450	83702	159840	84365	202740	143540	129270	131600	C14835	ko00591
Lmbn003970	329.23	211.14	330.241	C18H34O5	[M-H]-	9,12,13-TriHOME; 9(S),12(S),13(S)-Trihydroxy-10(E)-octadecenoic acid	Lipids	Free fatty acids	97134-11-7	2	4920	5221	2981.3	4168.1	4105.2	4684	2562	4186.1	9169	7811.4	7226.2	17561	6836.7	7045.2	9008.9	C14833	ko00591
Lmbn004240	329.23	199.13	330.241	C18H34O5	[M-H]-	9,10-Dihydroxy-12,13-epoxyoctadecanoic acid	Lipids	Free fatty acids	-	1	2350.5	2616.4	1964.1	3177.6	1418.9	1725.7	1715.2	1204.2	3854.9	3584.5	5620.7	7317.4	2653.1	3811.5	2230.8	C14837	ko00591
pmp001284	331.28	313.27	330.277	C19H38O4	[M+H]+	Monopalmitin	Lipids	Glycerol ester	542-44-9	2	26935	25964	23068	27386	16812	18969	16939	13189	40296	40873	39441	55469	29612	27121	31981	--	--
pme3184	332.08	136	331.068	C10H14N5O6P	[M+H]+	2'-Deoxyadenosine-5'-monophosphate	Nucleotides and derivatives	Nucleotides and derivatives	653-63-4	2	66853	88835	79947	66622	66159	67869	65919	53420	66755	73564	739.77	131430	76496	69712	90835	C00360	ko00230,ko01100
pmb0789	332.13	152.07	331.127	C14H21NO8	[M+H]+	Pyridoxine-5'-O-glucoside	Others	Vitamin	-	3	222920	258900	191180	266900	166380	201750	167830	161080	213840	246310	226690	314260	223800	197310	249570	C03996	--
pmc0066	333.05	137.05	332.052	C10H13N4O7P	[M+H]+	2'-Deoxyinosine-5'-monophosphate	Nucleotides and derivatives	Nucleotides and derivatives	3393-18-8	3	287310	387760	568440	546370	566230	500480	569760	486480	435860	578060	365230	282510	451840	489680	444100	C06196	ko00230
Lmjn004351	331.05	165.99	332.053	C16H12O8	[M-H]-	Quercetagetin-4'-Methyl Ether	Flavonoids	Flavonoid	-	2	11559	8004.6	3090.4	5634.7	3848.3	3847.3	3364.5	5835.2	1126	9	9	9	2984.3	3979.4	4255.1	--	--
Lmpn007255	331.04	316.02	332.053	C16H12O8	[M-H]-	Patuletin (Quercetagetin-6-methyl ether)	Flavonoids	Flavonols	519-96-0	2	11468	9196.7	6112.9	3057.9	6625.4	3987.1	5092	5003.7	1929.4	2950.1	2008.6	1335	6429.8	4577.9	6162.4	C10118	--
pmn001518	331.07	169.01	332.074	C13H16O10	[M-H]-	1-O-Galloyl-D-glucose	Tannins	Tannin	58511-73-2	2	62930	70713	62760	73990	48907	38945	20306	29471	115210	168900	149910	147670	99220	79970	110930	C01158	--
Hmln000873	331.07	169.01	332.075	C13H16O10	[M-H]-	2-O-Galloyl-D-glucose	Tannins	Tannin	-	2	53998	61132	89266	55628	40039	39287	39599	39019	145100	112550	183380	173670	77294	83439	81794	--	--
Lmzp003497	333.17	163.04	332.162	C19H24O5	[M+H]+	Marmin [7-(6',7'-Dihydroxygeranyloxy)coumarin]	Lignans and Coumarins	Coumarins	14957-38-1	2	4436.5	2420.2	2268.9	3952.3	16507	7784.2	19333	42287	9	2539.6	1970.4	9	6682.8	8350.8	7472	--	--
Hmln002806	335.08	179.03	336.085	C16H16O8	[M-H]-	5-O-Caffeoylshikimic acid	Phenolic acids	Phenolic acids	180981-12-8	2	4037	10032	3607.5	5584.8	6021.5	15146	6518	4895.7	7138	8606.2	13618	10266	9512.2	4513	10623	C10434	ko00940,ko00941,ko00945,ko01100,ko01110
pmb0382	339.09	177.2	338.079	C19H14O6	[M+H]+	O-Feruloyl 4-hydroxycoumarin	Lignans and Coumarins	Coumarins	-	1	9	141590	105460	102490	174360	88004	114350	106170	104050	55161	77650	92368	112970	109570	80172	--	--
Cmhp005227	339.11	177.05	338.1	C16H18O8	[M+H]+	4,8-Dihydroxy Naphthol-1-O-glucoside	Quinones	Quinones	-	2	444040	359600	264850	291340	232830	205300	176000	333980	89462	206580	185460	244550	251770	269370	238570	--	--
pma6460	337.09	163.04	338.1	C16H18O8	[M-H]-	4-O-p-Coumaroylquinic acid	Phenolic acids	Phenolic acids	32451-86-8	3	39728	31727	20818	26050	5705.4	6248.2	2422.2	3086.9	9711.7	8662.5	7259.2	17894	24448	21102	19275	C10441	--
pmn001421	337.09	191.05	338.1	C16H18O8	[M-H]-	3-O-p-Coumaroylquinic acid	Phenolic acids	Phenolic acids	87099-71-6	2	38342	34528	28157	46779	12652	11838	9	8031	20808	24372	28734	26095	43146	21050	21267	--	--
Wmhn001575	337.06	175.02	338.1	C16H18O8	[M-H]-	1,4,8-Trihydroxynaphthalene-1-O-glucoside	Quinones	Quinones	-	2	44758	55031	43684	40293	90541	68713	42428	63570	84069	91181	83289	94568	62849	60496	55309	--	--
Lmyn011997	337.31	337.31	338.318	C22H42O2	[M-H]-	Erucic acid	Lipids	Free fatty acids	112-86-7	2	23691	14999	15208	21443	30888	21861	24180	9	19290	25008	19854	14939	42818	58737	36589	C08316	ko01040
pme3311	339	97	339.996	C6H14O12P2	[M-H]-	D-Fructose-1,6-biphosphate	Others	Saccharides and Alcohols	488-69-7	1	6398	26467	18066	17155	12316	15628	6607.3	10592	30853	33118	16996	7809.1	13684	27879	16351	C00354	ko00400,ko00710,ko01100,ko01110,ko01200
Zmyn000083	338.99	78.96	339.996	C6H14O12P2	[M-H]-	D-Glucose 1,6-bisphosphate	Others	Saccharides and Alcohols	10139-18-1	2	122410	124850	162410	99250	196000	154830	145580	171400	119490	123860	110410	139880	85620	139250	123810	C01231	ko00500,ko01100
Cmyn001328	339.07	177.02	340.079	C15H16O9	[M-H]-	Daphnin	Lignans and Coumarins	Coumarins	486-55-5	2	22768	209400	35166	30680	69397	68400	142880	84761	9	10667	9	6476.7	74262	57385	50195	C01421	--
mws1015	339.07	177	340.079	C15H16O9	[M-H]-	Esculin (6,7-DihydroxyCoumarin-6-glucoside)	Lignans and Coumarins	Coumarins	531-75-9	1	14757	213110	29404	58125	91384	150590	97815	78817	9927	8105.3	10527	8587.3	69540	67671	58487	C09264	--
Zmpn002553	339.07	177.02	340.079	C15H16O9	[M-H]-	Cichoriin	Others	Others	531-58-8	3	33810	33799	22982	12395	142000	279620	208800	367100	9	5421	9	9	67509	93362	82337	C09206	--
Lmbn001162	339.07	177.02	340.079	C15H16O9	[M-H]-	Esculetin-7-O-glucoside	Lignans and Coumarins	Coumarins	-	2	44126	20494	17803	9476.9	258320	237180	237020	220290	9	9	9	9	98690	58321	52607	--	--
pmn001420	341.09	179.04	342.095	C15H18O9	[M-H]-	1-O-[(E)-Caffeoyl]-D-glucose	Phenolic acids	Phenolic acids	-	2	1094100	1089000	1010700	915620	1171300	807610	535120	592510	1484600	2020100	1596300	2062600	1124600	1022200	1200500	--	--
Jmwn002620	341.09	161.02	342.095	C15H18O9	[M-H]-	Vanillic Acid-4-O-Glucuronide	Phenolic acids	Phenolic acids	-	1	8833200	8346200	7119100	7979100	1396800	1312200	1725400	1817600	3908400	4671700	4155800	3845900	5072800	5201800	6019600	--	--
Lmsn002548	341.09	161.02	342.095	C15H18O9	[M-H]-	1-O-Caffeoyl-β-D-glucose	Phenolic acids	Phenolic acids	14364-08-0	1	10547000	7844500	6534900	8817900	1220600	1257500	1603000	1509600	4486800	4429000	3500100	3703800	5386900	5032500	5559900	C10433	--
Zmhn001793	341.09	179.03	342.096	C15H18O9	[M-H]-	6-O-Caffeoyl-D-glucose	Phenolic acids	Phenolic acids	-	2	1374700	1121200	1159400	1093300	661020	784180	1202900	739760	1369900	1607400	1724400	1848300	1179100	1266400	1202300	--	--
MWSHY0118	343.12	282.09	342.11	C19H18O6	[M+H]+	Scutellarein tetramethyl ether	Flavonoids	Flavonoid	1168-42-9	2	316900	285470	231710	253420	261180	379850	184050	178000	2206300	1923100	1724300	1841600	723580	766960	762740	C14472	--
MWSHY0198	343.12	299.09	342.11	C19H18O6	[M+H]+	3',4',5,7-Tetramethoxyflavone; Luteolin Tetramethyl Ether	Flavonoids	Flavonoid	855-97-0	2	40889	20419	24808	30917	29178	58915	25350	28700	37028	43585	33449	45610	36092	36638	39615	--	--
pmp000109	343.12	328.1	342.11	C19H18O6	[M+H]+	5,7,8,4'-Tetramethoxyflavone	Flavonoids	Flavonoid	6601-66-7	1	393890	199040	226010	261130	251030	553550	258140	288240	405180	373200	347300	385890	327170	337650	344150	--	--
pme0519	341.11	119.03	342.116	C12H22O11	[M-H]-	D-Sucrose*	Others	Saccharides and Alcohols	57-50-1	1	1751600	2052300	1446400	1534400	2483500	2170400	2047700	2740100	1907900	2612200	1875700	2768300	2069600	1684100	1703600	C00089	ko00052,ko00500,ko01100,ko01110,ko02010
mws5038	341.11	89.02	342.116	C12H22O11	[M-H]-	Isomaltulose*	Others	Saccharides and Alcohols	13718-94-0	1	2850000	3738500	3490800	4455700	4144000	3698700	4718400	4720200	3561200	4382500	4699200	2668400	3571800	3542900	4561900	C01742	--
mws0264	341.11	119	342.116	C12H22O11	[M-H]-	D-Trehalose*	Others	Saccharides and Alcohols	99-20-7	1	2317100	2229000	2873100	2257500	2468600	3312200	2068100	2491200	3043900	2565400	2451300	1903600	2330900	2284700	2506200	C01083	ko00500,ko01100,ko01110,ko02010
MA10039641	341.11	89.02	342.116	C12H22O11	[M-H]-	Lactobiose	Others	Saccharides and Alcohols	63-42-3	1	2652400	3503000	2957000	2800200	2601200	3182400	3028800	2819900	3263300	2455500	3490100	2949900	2589000	3980300	2103500	C00243	ko00052,ko01100,ko02010
mws1333	341.11	113	342.116	C12H22O11	[M-H]-	Melibiose	Others	Saccharides and Alcohols	585-99-9	1	957610	1063900	1403300	1368200	2818700	1842400	2203100	2181000	1051200	1076700	1449800	1081400	2212000	1784200	1345600	C05402	ko00052,ko01100,ko02010
Lmsn000381	341.11	89.02	342.116	C12H22O11	[M-H]-	D-Maltose*	Others	Saccharides and Alcohols	133-99-3	1	2368500	2254500	3390100	2406200	2894400	1636200	2584100	2410300	3465900	3086200	4417400	2121100	3177100	3078800	3462700	C01971	--
mws1080	341.11	179	342.116	C12H22O11	[M-H]-	Galactinol	Others	Saccharides and Alcohols	3687-64-7	1	5115000	3016200	3324700	2333700	2647000	2854800	3153200	2846900	4997600	4854400	2972100	2734500	3226800	3154500	2686700	C01235	ko00052,ko01100
mws0906	341.12	179	342.131	C16H22O8	[M-H]-	Coniferin	Phenolic acids	Phenolic acids	531-29-3	2	1845900	1717600	2078800	2498900	289640	414980	823290	544610	812440	990260	763210	887180	1627800	1256500	1059500	C00761	ko00940
pmb2211	343.3	240.7	342.288	C19H38N2O3	[M+H]+	Cocamidopropyl betaine	Alkaloids	Alkaloids	4292-10-8	3	5330.1	4719.9	5521.1	4497.4	5909	3383	6567.7	2320.8	3097.1	5911.1	3431.7	2804.6	4062.9	3072.7	3632.2	--	--
Zmhp004065	345.1	330.07	344.089	C18H16O7	[M+H]+	7,8-Dihydroxy-5,6,4'-trimethoxyflavone	Flavonoids	Flavonoid	-	2	9	5747.6	5502.7	3991.4	2697	3123.7	2396.3	9	15425	14774	19556	16244	4991.8	8854.5	7412.7	--	--
Lmjn005592	343.08	313.04	344.09	C18H16O7	[M-H]-	Cirsilineol (4',5-Dihydroxy-3',6,7-trimethoxyflavone)	Flavonoids	Flavonoid	41365-32-6	2	2786.6	1805.8	1210.4	1556.9	682.48	1109.2	1023	1081.3	4704.4	5960.9	5306.1	6532.7	2121.7	2312.1	2790.3	C10032	--
mws1474	345.1	284	344.09	C18H16O7	[M+H]+	5,7-Dihydroxy-3',4',5'-trimethoxyflavone	Flavonoids	Flavonoid	18103-42-9	1	24411	10235	11083	17785	4663.2	3247.3	4595.3	4688.6	17313	22992	17063	25320	11490	15809	13395	C19807	--
pmp000786	345.1	330.07	344.09	C18H16O7	[M+H]+	Eupatorin (5,3'-Dihydroxy-6,7,4'-trimethoxyflavone)*	Flavonoids	Flavonoid	855-96-9	2	2012.1	1195	1911.5	2008	10333	8468.3	9112.9	9826.3	4247.1	4406.3	7258.1	4976.5	5035.6	6294.9	3726.1	--	--
pmp000006	345.1	330.07	344.09	C18H16O7	[M+H]+	Eupatilin (5,7-Dihydroxy-3',4',6-Trimethoxyflavone)*	Flavonoids	Flavonoid	22368-21-4	3	15902	8229.5	10341	9837.2	3805.7	2106.4	3061.5	2536.4	13345	13801	17423	15812	9668.3	8900	11841	C10040	--
MWSslk074	343.12	59.01	344.132	C12H24O11	[M-H]-	Lactitol	Others	Saccharides and Alcohols	585-86-4	2	3530800	3231100	3367500	2554400	3499600	2630800	2946000	3216300	2611900	2765400	2395600	2473900	3021500	2365400	2990500	--	--
mws0609	344.04	150	345.047	C10H12N5O7P	[M-H]-	Guanosine 3',5'-cyclic monophosphate	Nucleotides and derivatives	Nucleotides and derivatives	7665-99-8	2	64594	77989	70312	81439	44250	51725	45956	42210	76027	82091	73727	215220	74150	69957	92697	C00942	ko00230,ko01100
Hmcp003223	347.07	332.05	346.069	C17H14O8	[M+H]+	Limocitrin (5,7,4'-trihydroxy-8,3'-dimethoxyflavone)	Flavonoids	Flavonoid	489-33-8	2	6995.3	3982.9	3528.7	2426.4	2652.8	1544	2427.2	3426.6	881.1	1314.9	771.62	9	2459.3	3656	1768.5	--	--
Lmyp003381	347.13	301.13	346.126	C15H22O9	[M+H]+	3,4,5-Trimethoxyphenyl-1-O-β-D-glucopyranoside	Phenolic acids	Phenolic acids	-	2	56767	57645	61531	68799	129810	83518	89030	90679	121520	120920	118460	137930	69418	71099	87936	--	--
mws1629	345.12	183.2	346.126	C15H22O9	[M-H]-	Aucubin	Terpenoids	Sesquiterpenoids	479-98-1	2	12592	11129	9119.8	9617.1	5349.7	6575	5844.5	7395.9	16673	10304	12912	11248	7099.2	15661	8695.5	C09771	--
pmp001047	347.17	167.11	346.163	C16H26O8	[M+H]+	Jasminoside G	Terpenoids	Monoterpenoids	871589-35-4	3	9	9	9	9	70352	78724	75593	51660	36456	29838	33345	57400	36956	31064	27934	--	--
Cmrn002988	345.16	101.02	346.163	C16H26O8	[M-H]-	Kankanoside A	Terpenoids	Monoterpenoids	-	3	2717.5	6059	6025	3828.2	27394	31429	18649	33711	4920	3840.8	9280.5	8201.5	9381.2	7539.1	9880.8	--	--
pmb0981	348.07	136	347.063	C10H14N5O7P	[M+H]+	Adenosine 5'-monophosphate	Nucleotides and derivatives	Nucleotides and derivatives	61-19-8	2	31213	9927.9	19202	5479	34280	24257	33022	19088	18382	18135	8143.7	15475	22672	19181	26500	C00020	ko00230,ko00908,ko01100,ko01110
pmb3093	351.1	105.1	352.079	C16H16O9	[M-H]-	Esculetin-7-O-quinic acid	Lignans and Coumarins	Coumarins	-	2	15723	7418.1	23642	8785.7	9	9	9	9	9	1703.1	4747.5	3802.9	5915.9	5472.2	8704.6	--	--
Lmhp011388	353.27	261.22	352.261	C21H36O4	[M+H]+	2-α-Linolenoyl-glycerol	Lipids	Glycerol ester	55268-58-1	2	16915	18085	17257	19473	22400	29879	9170.2	12695	77996	86832	71766	174850	58853	62594	67152	--	--
Lmhp011562	353.27	261.22	352.261	C21H36O4	[M+H]+	1-α-Linolenoyl-glycerol	Lipids	Glycerol ester	-	2	22004	25636	25209	25248	22537	26967	19258	23445	31787	31192	37583	54256	39326	39145	45969	--	--
mws2108	353.09	191.05	354.095	C16H18O9	[M-H]-	Cryptochlorogenic acid (4-O-Caffeoylquinic acid)	Phenolic acids	Phenolic acids	905-99-7	2	128890	120020	144370	124680	6851.8	15739	9554.2	10762	26414	43859	44129	51390	63541	60852	87962	--	--
pme1816	353.09	191	354.095	C16H18O9	[M-H]-	Neochlorogenic acid (5-O-Caffeoylquinic acid)*	Phenolic acids	Phenolic acids	906-33-2	1	103100	79685	171390	112880	3838.2	4375.1	14296	9	18833	31629	37868	58147	56685	56242	64565	C17147	--
mws0178	353.09	191.01	354.095	C16H18O9	[M-H]-	Chlorogenic acid (3-O-Caffeoylquinic acid)*	Phenolic acids	Phenolic acids	327-97-9	1	317550	279400	375950	284160	86010	74793	83842	95261	65260	140240	109720	143790	171660	169620	181230	C00852	ko00940,ko00941,ko00945,ko01110
mws1077	355.1	193.05	354.095	C16H18O9	[M+H]+	Scopoletin-7-O-glucoside (Scopolin)	Lignans and Coumarins	Coumarins	531-44-2	2	9	95280	20578	24666	24128	157040	64902	60758	9	9	9	9	37052	29202	36913	C01527	ko00940,ko01110
mws1727	355.15	102.8	354.147	C21H22O5	[M+H]+	Notopterol	Lignans and Coumarins	Coumarins	88206-46-6	3	5109.5	4593.8	4822.1	3905.3	4624.8	6935.6	4986.7	5336	6254.7	5290.1	4333.7	6907.3	4547.5	5191.4	4730.4	C17499	--
Lmhp112042	355.28	263.24	354.277	C21H38O4	[M+H]+	1-Linoleoylglycerol	Lipids	Glycerol ester	2277-28-3	2	2551.7	2459.4	3231.9	3487.8	3924.9	5299.2	2846.3	3269.4	9304.5	8777.1	8970.7	20549	5304.9	6199.5	6433.1	--	--
Lmhp012042	355.28	263.24	354.277	C21H38O4	[M+H]+	2-Linoleoylglycerol	Lipids	Glycerol ester	3443-82-1	2	2023	1508.3	1732.6	2039.7	8264.4	12252	3168.8	3811.2	52858	48491	43868	107050	16734	20812	20925	--	--
Zmhn002422	355.1	193.05	356.11	C16H20O9	[M-H]-	1-O-Feruloyl-D-Glucose	Phenolic acids	Phenolic acids	-	1	2466500	2049100	2087200	2005300	1099800	1080000	1149200	1084800	2128800	2252600	2274800	1851100	1794600	1823200	1692600	C17759	--
Hmmn002544	355.1	193.05	356.111	C16H20O9	[M-H]-	Ferulic acid-4-O-glucoside	Phenolic acids	Phenolic acids	117405-51-3	2	54330	33641	38250	81195	29514	27948	23106	44537	62230	76854	73294	90953	60794	47257	69427	--	--
Hmhn003518	355.1	175.04	356.111	C16H20O9	[M-H]-	4-O-β-D-glucopyranosylferulic acid	Phenolic acids	Phenolic acids	-	1	11654000	10263000	8746400	9383100	5386600	5198400	5569000	5628500	10021000	10110000	11090000	11191000	9618100	9186600	10723000	--	--
Zmhn002334	355.1	193.05	356.111	C16H20O9	[M-H]-	6-O-Feruloyl-D-glucose	Phenolic acids	Phenolic acids	137887-25-3	2	96535	106740	105120	107010	39686	54878	38951	64732	69536	196890	223200	251040	104130	104280	104400	--	--
pmb0296	357.3	265.4	356.293	C21H40O4	[M+H]+	1-Oleoyl-Sn-Glycerol	Lipids	Glycerol ester	129784-87-8	2	18503	15668	25071	23514	9161	11782	2940	4664.1	4388.9	5276.7	5066.3	5289.7	39276	39090	39400	--	--
Hmhp007382	359.1	344.09	358.105	C19H18O7	[M+H]+	Altisin	Flavonoids	Flavonoid	-	2	28682	28059	27034	19640	12583	14647	14285	11464	4869.5	3598.7	4609.8	3675.3	17746	16314	14929	--	--
pmp000110	359.11	344.1	358.105	C19H18O7	[M+H]+	7-Hydroxy-3,5,6,8-tetramethoxyflavone	Flavonoids	Flavonoid	-	1	3543.4	3169.1	844.84	1294.5	10612	7634.1	6860.2	7760.6	6735	5630.2	7247.2	8062.8	5648.1	5076.9	6257.7	--	--
pmp000008	359.11	344.08	358.105	C19H18O7	[M+H]+	5-Hydroxy-6,7,3',4'-tetramethoxyflavone	Flavonoids	Flavonoid	21763-80-4	1	16766	15451	9319.8	13717	36342	62733	36757	35948	121610	110450	137640	128820	53257	58854	53985	--	--
Zmjp010694	359.11	344.09	358.105	C19H18O7	[M+H]+	5-Hydroxy-3,7,3',4'-tetramethoxyflavone (Retusin)	Flavonoids	Flavonoid	1245-15-4	2	25546	28909	20505	17395	12475	12316	17817	11656	3433.6	5286.5	4496.6	4021.6	15445	16331	18278	--	--
Lmjp007279	359.11	326.08	358.105	C19H18O7	[M+H]+	Penduletin 4'-Methyl Ether (5-Hydroxy-3,6,7,4'-Tetramethoxyflavone)	Flavonoids	Flavonoid	14787-34-9	2	3893.2	3690.2	2540.2	2366.5	3507.3	4649	3852.8	2260.4	2076.8	1019.7	1435.9	840.93	2509.6	3256	2422.3	--	--
mws1526	359.13	197	358.126	C16H22O9	[M+H]+	Sweroside	Terpenoids	Sesquiterpenoids	14215-86-2	2	259710	393950	343250	364920	226970	223440	223450	201690	251960	283160	289890	321030	302890	282690	274250	C17071	--
Lmdn004267	357.13	151.04	358.142	C20H22O6	[M-H]-	Epipinoresinol*	Lignans and Coumarins	Lignans	24404-50-0	3	3374.6	3984.5	1915.3	5472	2362.7	4710.3	4006	4221.2	4374.8	5657.8	5653.3	8063	4437.6	3282.7	3373.2	--	--
mws0097	357.13	151	358.142	C20H22O6	[M-H]-	Pinoresinol*	Lignans and Coumarins	Lignans	487-36-5	2	3169.5	4014.5	3666.3	5337.5	2726.3	1580.2	3465.3	4454.6	4971.1	3094.6	4276	8422.8	4386.1	2289.1	2350.4	C05366	ko00998,ko01100,ko01110
pme0085	359.08	196.7	360.084	C18H16O8	[M-H]-	Rosmarinic acid	Phenolic acids	Phenolic acids	537-15-5	2	8168	7936.2	6156.5	12130	5493.8	4911.8	9	3111.2	27579	13415	17626	22628	14684	10370	13890	C01850	ko00350,ko01100
pmb3107	359.1	182.1	360.106	C15H20O10	[M-H]-	Glucosyringic Acid	Phenolic acids	Phenolic acids	-	2	3893.8	3599.6	3918.5	3284.9	4866.4	3302.5	3919	4530.2	10187	9371.2	5780.9	13914	6396.2	7808.1	7202.7	--	--
Lmsp010098	361.13	197.06	360.121	C19H20O7	[M+H]+	5-Hydroxy-6,7,3',4'-tetramethoxyflavanone	Flavonoids	Dihydroflavone	-	2	5755	7371.5	5680.9	4959.6	28064	51996	25297	24450	115210	72959	82061	72016	31746	34445	35800	--	--
Hmmn003964	359.13	197.08	360.142	C16H24O9	[M-H]-	7-Deoxyloganic acid	Terpenoids	Monoterpenoids	22487-36-1	3	7026	6442.5	12839	9371	12886	9395.2	6149.5	5866	30251	25186	29580	40358	12812	21670	9957.2	C11636	ko00902,ko01110
mws5040	365.11	203.05	364.078	C12H21O11Na	[M+H]+	Turanose	Others	Saccharides and Alcohols	547-25-1	2	12404000	12664000	14201000	13407000	13375000	12399000	13368000	12571000	11020000	13086000	16594000	10395000	12623000	12580000	17265000	C19636	--
Lmgp003270	369.16	177.06	368.074	C16H16O10	[M+H]+	Scopoletin-7-O-glucuronide	Lignans and Coumarins	Coumarins	132752-65-9	1	357580	266460	185660	191260	43200	40053	46155	39136	130780	110420	118730	65062	121090	150670	193940	--	--
pma0104	369.12	207.1	368.09	C20H16O7	[M+H]+	N-Sinapoylhydroxycoumarin	Lignans and Coumarins	Coumarins	-	2	67296	52523	42830	78685	9	51141	9	46559	132420	208740	155580	270200	80904	112310	78152	--	--
Lmgn003073	735.22	367.11	368.111	C17H20O9	[2M-H]-	5-O-Feruloylquinic acid	Phenolic acids	Phenolic acids	-	2	21149	9359.2	12850	9	9	9	9	9	9	4839	16006	10162	7455	13857	9154	--	--
Hmhn004708	367.1	205.05	368.111	C17H20O9	[M-H]-	Cnidioside A	Lignans and Coumarins	Coumarins	141896-53-9	3	7950	9	22098	13060	23874	22665	22267	29410	13688	12220	7122	11998	14838	9106.2	9661.2	--	--
pma3724	369.1	177.1	368.111	C17H20O9	[M+H]+	1-O-Feruloylquinic acid	Phenolic acids	Phenolic acids	-	3	362420	292540	313660	211910	45586	31710	48564	33807	144120	135200	174550	112800	221450	201270	157510	--	--
pmb0752	369.12	177.1	368.111	C17H20O9	[M+H]+	3-O-Feruloylquinic acid	Phenolic acids	Phenolic acids	1899-29-2	1	210350	223440	272960	208120	81482	72904	97681	94395	217280	223850	312150	281130	205160	168690	152210	C02572	--
mws0179	367.1	190.9	368.111	C17H20O9	[M-H]-	Chlorogenic acid methyl ester	Phenolic acids	Phenolic acids	29708-87-0	2	72440	37266	42058	66071	20192	17516	19102	17534	41479	38950	63046	44608	37683	37687	36265	--	--
Lmbp002309	371.1	209.05	370.126	C17H22O9	[M+H]+	Sinapaldehyde-4-O-Glucoside	Phenolic acids	Phenolic acids	154461-65-1	3	19073	30177	17834	16080	28068	24098	9	29774	13299	11605	9926.8	11280	19968	20206	21039	--	--
mws0055	373.13	343.09	372.121	C20H20O7	[M+H]+	Tangeretin (4',5,6,7,8-Pentamethoxyflavone)	Flavonoids	Flavonols	481-53-8	1	14560000	10994000	9557900	9969600	16557000	28084000	16969000	16301000	10565000	8082800	8250600	7885600	14787000	14499000	15298000	C10190	--
pmp001076	373.13	343.08	372.121	C20H20O7	[M+H]+	Isosinensetin	Flavonoids	Flavonoid	17290-70-9	1	766120	741390	737250	622950	2712500	4705200	3149300	2775800	8510100	7716000	8175000	8766100	3862900	3767700	4181700	--	--
Zmsp007375	373.13	343.08	372.121	C20H20O7	[M+H]+	3,5,7,3′4′-Pentamethoxyflavone	Flavonoids	Flavonoid	1247-97-8	2	111200	169120	133910	128610	502830	832740	441280	432020	2676700	2452200	2699100	2536300	970010	1018600	1023800	--	--
Lmcp007155	373.13	343.08	372.121	C20H20O7	[M+H]+	3',4',5',5,7-Pentamethoxyflavone	Flavonoids	Flavonoid	53350-26-8	1	324300	321150	305260	239490	1152900	1940500	1297200	1119100	3460500	3380200	3419700	3685100	1571800	1620200	1481800	--	--
Lmsp010424	373.13	211.02	372.121	C20H20O7	[M+H]+	3,4',5,6,7-Pentamethoxyflavone	Flavonoids	Flavonoid	4472-73-5	2	18000	17154	11598	12944	19975	34353	20932	18696	15293	9421.7	9699.2	9974.7	18581	16456	18584	--	--
mws1313	373.13	312.1	372.121	C20H20O7	[M+H]+	Sinensetin (5,6,7,3',4'-pentamethoxyflavone)	Flavonoids	Flavonoid	2306-27-6	1	191580	290400	238890	199040	769980	1194100	697150	624860	4068100	3781500	3936500	3580700	1515300	1543400	1545000	C10186	--
mws0011	371.13	209	372.142	C17H24O9	[M-H]-	Syringin	Phenolic acids	Phenolic acids	118-34-3	2	38631	50096	55178	18500	38863	38313	85479	36419	49545	37183	46719	24645	39304	37272	41908	C01533	ko00940
pmb0108	375.2	137.1	374.1	C19H18O8	[M+H]+	Feruloyl syringic acid	Phenolic acids	Phenolic acids	-	3	132630	141550	109530	167720	26238	20867	29822	41081	31958	33968	23289	24762	62923	74840	76346	--	--
Jmbp005771	375.11	345.06	374.1	C19H18O8	[M+H]+	Gardenin D	Others	Others	29202-00-4	3	3571.9	4906.7	3333.2	2933.3	15842	24324	12856	11326	88997	83322	83156	74921	31633	28835	35584	--	--
pmp000695	375.13	177.05	374.121	C16H22O10	[M+H]+	Swertiamarin	Terpenoids	Sesquiterpenoids	17388-39-5	3	360700	225210	288400	298240	173640	197890	155910	122750	287780	225190	204370	253530	296000	155990	252130	C09800	--
Hmxp007703	375.14	211.06	374.137	C20H22O7	[M+H]+	5,7,8,3’,4’-Pentamethoxyflavanone	Flavonoids	Flavonoid	-	1	21648	45862	17613	21191	191890	442780	156170	160800	828710	586260	581100	301810	236690	237280	242360	--	--
Lmsp009394	375.14	211.07	374.137	C20H22O7	[M+H]+	3',4',5,6,7-Pentamethoxyflavanone	Flavonoids	Dihydroflavone	-	2	17415	44559	18362	19147	181650	442640	151760	155860	816830	564900	582560	307520	234230	229780	240520	--	--
Lmzn001983	375.13	135.05	376.137	C16H24O10	[M-H]-	D-Threo-guaiacylglycerol-7-O-β-D-glucoside	Phenolic acids	Phenolic acids	-	2	4915.6	5987.8	2729.9	4473.9	4129.3	3975.2	4368.6	4434.2	755.06	9	9	9	3464.8	3658.9	3121.6	--	--
mws0232	377.15	243.09	376.138	C17H20N4O6	[M+H]+	Riboflavin (Vitamin B2)	Others	Vitamin	83-88-5	1	1060500	744120	610720	893560	690480	619940	616760	772140	992370	635430	617570	1006200	753130	779840	795380	C00255	ko00740,ko01100,ko01110,ko02010
pme3337	384.12	252	383.108	C14H17N5O8	[M+H]+	Succinyladenosine	Nucleotides and derivatives	Nucleotides and derivatives	4542-23-8	1	1642500	1220000	1228600	1023100	1270800	1194600	1070800	1379100	592820	611360	570600	970710	1164000	1275200	1165100	--	--
Lmbp003208	385.12	223.06	384.106	C17H20O10	[M+H]+	Fraxidin-8-O-glucoside	Lignans and Coumarins	Coumarins	-	2	6706.8	8278.8	9	9	80022	45195	91743	78101	19996	9	9	14294	31566	38939	14920	--	--
Zmhn002227	385.11	223.06	386.121	C17H22O10	[M-H]-	4-O-Glucosyl-sinapate	Phenolic acids	Phenolic acids	-	2	44301	46633	67013	61412	39879	35921	39938	84291	177480	153230	126460	185400	91346	85119	59375	C02919	--
pmb2940	385.11	205	386.121	C17H22O10	[M-H]-	1-O-Glucosyl sinapate	Phenolic acids	Phenolic acids	78185-48-5	1	6135800	10146000	7070000	7541400	6329100	3966700	4380400	5753900	16287000	17373000	13803000	17762000	9496400	10063000	9510300	--	--
HJN003	385.11	223.06	386.122	C17H22O10	[M-H]-	1-O-Sinapoyl-D-glucose	Phenolic acids	Phenolic acids	-	2	662910	857850	755200	799070	581730	603950	443720	537680	1905800	1966500	1569700	2106200	1107800	1094300	1052600	C01175	ko00940
Lmmp003215	387.2	207.14	386.194	C19H30O8	[M+H]+	Icariside B2	Others	Others	108906-51-0	2	15464	20018	38441	33770	41056	40028	22689	32205	165720	100300	189700	271950	64398	60786	65933	--	--
pmn001423	385.19	223.13	386.194	C19H30O8	[M-H]-	Roseoside	Others	Others	54835-70-0	3	1487300	2115800	1773900	1739400	1268800	1282000	1010000	1396500	4610200	4587600	3538600	4669200	2206600	2148700	2233400	--	--
pmb0292	387.1	331.1	386.355	C27H46O	[M+H]+	Cholesterol	Steroids	Steroid	57-88-5	3	85250	100930	82343	100640	152080	54776	91330	77052	91043	81444	113530	124400	74770	80255	90497	C00187	ko00100,ko01100
pmp001161	389.12	328.1	388.116	C20H20O8	[M+H]+	5-Hydroxyauranetin	Flavonoids	Flavonols	50439-46-8	1	6114.2	5371.7	5172.5	4753.1	9801.4	16266	15270	13243	25009	18899	18221	23083	11611	11241	11786	--	--
Jmbp006554	389.12	359.07	388.116	C20H20O8	[M+H]+	ethyl rosmarinate	Others	Others	-	1	33702	38724	30924	24472	61407	97777	79569	82012	138400	101430	123180	144610	75703	78060	75705	--	--
pmp000113	389.12	359.08	388.116	C20H20O8	[M+H]+	5-Hydroxy-6,7,8,3',4'-pentamethoxyflavone	Flavonoids	Flavonoid	2174-59-6	1	32606	35788	26711	23500	61706	93440	76072	69235	130130	107030	127150	133180	69231	78168	70347	--	--
Lmcp007265	389.12	359.08	388.116	C20H20O8	[M+H]+	3'-Demethylnobiletin	Flavonoids	Flavonoid	112448-39-2	1	154830	148500	80907	57752	571560	538580	384970	484510	126170	112790	111380	167020	254450	243690	275240	--	--
mws1565	389.14	209.08	388.137	C17H24O10	[M+H]+	Geniposide	Terpenoids	Monoterpenoids	24512-63-8	3	14566	18349	18540	24074	25235	13186	13552	17659	27445	42929	27729	64210	24678	19754	19183	C09781	--
Hmcn001415	387.13	225.07	388.137	C17H24O10	[M-H]-	Majoroside	Others	Others	134140-02-6	3	10247	11912	11593	15737	9	3199.8	9	6131.3	6447	9	9	8032.5	8714.8	7428.3	9448	--	--
Lmzn001582	387.17	207.1	388.174	C18H28O9	[M-H]-	5'-Glucosyloxyjasmanic acid	Phenolic acids	Phenolic acids	-	2	152090	145810	176880	167690	111480	106090	80952	100970	333000	431330	294160	391480	220470	186200	191320	--	--
pmb0766	390.11	328.3	389.101	C21H15N3O5	[M+H]+	Azoxystrobin acid	Alkaloids	Alkaloids	1185255-09-7	3	78222	61620	70412	62621	61588	61697	84049	80457	70705	67661	85910	52793	86322	87682	92589	--	--
Lmwp011196	391.28	149.02	390.277	C24H38O4	[M+H]+	Bis(2-ethylhexyl)phthalate	Phenolic acids	Phenolic acids	117-81-7	2	1349800	1472500	1471300	1534100	1534600	1330100	1437600	1601000	1488900	1471900	1583800	1577800	1492500	1575100	1806600	C03690	--
pma0110	399	207.2	398.121	C18H22O10	[M+H]+	4-O-Sinapoylquinic acid	Phenolic acids	Phenolic acids	-	3	11498	20118	24973	17480	11337	4663.5	13410	11223	5752.5	19257	10309	17081	7409.5	12943	18466	--	--
pme2735	399.2	250	398.137	C15H22N6O5S	[M+H]+	S-Adenosyl-L-methionine	Amino acids and derivatives	Amino acids and derivatives	29908-03-0	3	164190	125040	145420	150970	222440	257390	216570	261920	320830	427120	293890	337230	269530	275940	177740	C00019	ko00261,ko00270,ko00330,ko00908,ko01100,ko01110,ko01230,ko04122
pmc0281	400.15	136.11	399.139	C15H21N5O8	[M+H]+	Ribosyladenosine	Nucleotides and derivatives	Nucleotides and derivatives	-	3	22676	18421	14966	14905	25757	34299	30379	31936	19045	26401	15606	29432	25457	25582	26413	--	--
Lmhn002573	399.09	205.04	400.101	C17H20O11	[M-H]-	Sinapoylglucuronic acid	Phenolic acids	Phenolic acids	-	2	13612000	13477000	11612000	13591000	2234800	2616700	2137900	2494800	9268300	9167600	8160200	12089000	8185700	8458600	8218900	--	--
pmf0073	399.36	235	400.371	C28H48O	[M-H]-	Campesterol	Steroids	Steroid	474-62-4	3	2698	3613.3	3499.9	3620.7	3191.2	3579.5	2868.9	3105.8	3355.3	3071	2263.5	2165.2	2407	2788.7	2736.1	C01789	ko00100,ko00905,ko01100,ko01110
mws0043	403.14	373.1	402.131	C21H22O8	[M+H]+	Nobiletin (5,6,7,8,3',4'-Hexamethoxyflavone)	Flavonoids	Flavonoid	478-01-3	1	8328400	7266700	7071500	6538200	26952000	37648000	27659000	27317000	32661000	31115000	31916000	31147000	24184000	24562000	24613000	C10112	--
Hmln003529	401.15	269.11	402.152	C18H26O10	[M-H]-	Benzyl β-primeveroside	Others	Others	130622-31-0	3	221120	231150	156560	232300	161540	182270	109880	172660	9	9	9	9	131250	117780	145460	--	--
Cmjn004337	401.14	269.1	402.153	C18H26O10	[M-H]-	Benzyl-(2''-O-xylosyl)glucoside	Phenolic acids	Phenolic acids	-	3	176810	169810	114100	165670	130230	136230	56153	90322	9	9	9	9	99404	110440	86364	--	--
pme3007	402.99	159	404.002	C9H14N2O12P2	[M-H]-	Uridine 5'-diphosphate	Nucleotides and derivatives	Nucleotides and derivatives	27821-45-0	2	50629	52970	61441	51696	75650	75338	85531	75903	69886	67232	61918	75409	27660	61738	78442	C00015	ko00240,ko00908,ko01100
pmp001054	422.17	225.08	404.132	C17H24O11	[M+NH4]+	Gardenoside	Terpenoids	Sesquiterpenoids	24512-62-7	2	31036	35130	41253	46771	20088	14178	18209	24311	82332	131250	130610	135040	60020	56246	49273	C09779	--
pmp000114	405.15	241.1	404.147	C21H24O8	[M+H]+	5,6,7,8,3',4'-Hexamethoxyflavanone	Flavonoids	Dihydroflavone	-	1	3432.8	2207.3	1762.6	1999.8	9047.7	16954	8026.9	9492.2	37073	23031	27266	19532	11143	12025	13373	--	--
Zmhn101746	405.12	243.07	406.126	C20H22O9	[M-H]-	Tetrahydroxy-stilbene-O-glucoside	Others	Stilbene	-	3	9	9	9	9	9	9	9	10368	28185	11716	18643	34758	7982.8	16528	13418	--	--
Hmhp004269	409.15	229.09	408.141	C20H24O9	[M+H]+	Nodakenin	Lignans and Coumarins	Coumarins	495-31-8	3	25525	23634	23078	24557	38376	52792	36195	45048	28156	28856	14585	23994	27142	35896	18769	C09279	--
pmd0153	409.24	153	410.243	C19H39O7P	[M-H]-	LysoPA 16:0	Lipids	Glycerol ester	22002-85-3	3	2315.1	9	1663	1275.4	2586.2	3147	9	1226	9	1072.1	2094.8	1224.5	3972.6	4837.1	4730.8	C04036	--
pmb2165	412.25	184.07	411.239	C18H38NO7P	[M+H]+	LysoPC 10:0	Lipids	LPC	22248-63-1	3	9045.9	4867.3	6335.8	6001.6	22597	32716	2828.9	6243.1	8550.4	5525.9	8179.8	4887	10447	15427	13501	--	--
Hmhp002580	413.14	136.07	412.133	C19H24O10	[M+H]+	Methylpicraquassioside A	Lignans and Coumarins	Coumarins	-	1	460340	473880	356490	468800	213380	261660	186500	293530	442260	356090	453470	466570	266220	354090	344440	--	--
pmf0070	415.39	119.2	414.386	C29H50O	[M+H]+	β-Sitosterol	Steroids	Steroid	83-46-5	3	13212000	16281000	25716000	14454000	14748000	14160000	16854000	27148000	15922000	20559000	19336000	32828000	29226000	28568000	28996000	C01753	ko00100,ko01100,ko01110
pma6353	417.2	297.1	416.111	C21H20O9	[M+H]+	Chrysin-8-C-glucoside	Flavonoids	Flavonoid	160880-89-7	3	14824	24096	15347	33178	43915	32602	33853	27696	22930	52207	47070	67390	49806	34945	23431	--	--
Jmbn005456	417.08	251.05	418.09	C20H18O10	[M-H]-	Salvianolic Acid D	Others	Others	-	3	14278	15380	13400	12358	3826.2	3140.9	1380.4	1190	6449.4	6806.1	6191.9	5833	7946.4	8726.9	8209.9	--	--
HJAP012	419.1	383.07	418.09	C20H18O10	[M+H]+	Luteolin-8-C-arabinoside	Flavonoids	Flavonoid carbonoside	-	2	145180	230740	257340	266940	416430	357160	353510	315050	270630	378810	326360	510590	309680	276310	265270	--	--
Hmxp008844	419.13	404.11	418.126	C21H22O9	[M+H]+	Gardenin A	Flavonoids	Flavonoid	21187-73-5	3	2045300	1199700	1031700	1666100	120160	47995	42699	30974	227180	161730	219500	183690	673360	660600	733830	--	--
pmp000384	419.13	257.08	418.126	C21H22O9	[M+H]+	Isoliquiritin	Flavonoids	Chalcones	5041-81-6	3	191610	209210	212730	181510	110480	126190	175420	159610	270910	311490	214320	259720	183370	189730	226700	C16978	--
pmp000383	419.13	257.08	418.126	C21H22O9	[M+H]+	Liquiritigenin-4'-O-Glucoside (Liquiritin)	Flavonoids	Dihydroflavone	551-15-5	3	170340	174460	211720	166370	112760	118120	129180	171720	323910	295950	234160	278340	202340	205830	178900	C16989	--
pmn001551	417.12	402.07	418.126	C21H22O9	[M-H]-	Natsudaidain (3-Hydroxy-3',4',5,6,7,8-hexamethoxyflavone)	Flavonoids	Flavonols	35154-55-3	1	14753	9156.9	7722.2	12659	779.63	675.95	294.22	9	1350.9	975.57	1126.4	955.53	4245.2	5135.4	4492.7	--	--
pmp000115	419.13	404.1	418.126	C21H22O9	[M+H]+	Monohydroxy-hexamethoxyflavone	Flavonoids	Flavonoid	-	1	129380	180580	139590	125340	11079	7916.4	4229.6	4028.3	10341	7818	14154	10277	69732	73116	70875	--	--
Hmcn002743	417.15	181.04	418.162	C22H26O8	[M-H]-	Lirioresinol A	Lignans and Coumarins	Lignans	21453-71-4	3	2426	3660.3	1774	1895.2	2315.7	4087.7	5781.8	5675	6242.9	5343.4	7438.1	8640.6	4135.5	4811.4	4676.4	--	--
pmn001663	417.16	402.1	418.163	C22H26O8	[M-H]-	Syringaresinol	Lignans and Coumarins	Lignans	21453-69-0	3	6444.4	8311.1	6417.6	2051.8	6546.4	4227.1	5036.4	4138.4	1543.6	9	9	9	3386.6	4521	2682	C10889	--
mws2523	421.08	241.1	422.083	C12H23O14P	[M-H]-	Trehalose 6-phosphate	Others	Saccharides and Alcohols	4484-88-2	2	39856	34149	27737	25426	24999	21404	33928	17847	27411	26081	22936	20906	25397	20360	27262	C00689	ko00500,ko01100,ko01110
pmp001033	423.09	405.08	422.085	C19H18O11	[M+H]+	Isomangiferin	Others	Xanthone	24699-16-9	2	66046	78281	63971	62152	30144	25238	29580	34715	40365	51286	34864	68324	32915	45170	39760	C16979	--
pmb0864	426.26	285.24	425.254	C19H40NO7P	[M+H]+	LysoPE 14:0	Lipids	LPE	-	1	14037	10086	11879	13086	8604.1	10303	9	4634.4	6231.7	9157.7	11631	15588	36098	33875	34696	--	--
Lmhp008337	426.26	285.24	425.254	C19H40NO7P	[M+H]+	LysoPE 14:0(2n isomer)	Lipids	LPE	-	1	9	9	9	446.07	695.3	953.43	9	9	9	9	9	9	1521.3	1848.1	1596.5	--	--
Zmsp002551	427.2	265.14	426.189	C21H30O9	[M+H]+	Ixerin D	Terpenoids	Sesquiterpenoids	93236-44-3	3	143390	179930	137910	146840	128330	126450	122300	146150	31396	48174	38554	51807	117030	107550	148320	--	--
pmf0085	427.39	345	426.386	C30H50O	[M+H]+	Cycloartenol	Terpenoids	Triterpene	469-38-5	3	84863	78159	79075	78369	77027	77146	75471	73351	72496	71948	71863	71777	97907	78934	75797	C01902	ko00100,ko01100,ko01110
pme2117	426	159	427.029	C10H15N5O10P2	[M-H]-	Adenosine 5'-diphosphate	Nucleotides and derivatives	Nucleotides and derivatives	58-64-0	3	26147	13515	25466	3447.4	8070.1	13514	26675	14437	12385	9083	3221	5263.2	16663	18193	8845.3	C00008	ko00190,ko00195,ko00230,ko00908,ko01100,ko01110
mws1434	431.1	311	432.106	C21H20O10	[M-H]-	Apigenin-6-C-glucoside (Isovitexin)*	Flavonoids	Flavonoid carbonoside	29702-25-8	1	52142	45683	56796	42140	585170	543680	567630	614860	134700	161040	166890	241160	228990	250030	214340	C01714	ko00944
Lmgp004731	433.11	271.06	432.106	C21H20O10	[M+H]+	Genistein-7-O-galactoside	Flavonoids	Isoflavones	-	2	9282.8	9	19235	26367	66502	32966	44760	59389	840070	929030	1214900	1554000	229880	232000	190910	--	--
Lmlp005572	433.11	271.06	432.106	C21H20O10	[M+H]+	Galangin-7-O-glucoside	Flavonoids	Flavonoid	-	2	9	9	9	9	68855	28442	63248	59544	841880	822330	1049700	1654200	221170	209880	258610	--	--
mws0048	431.1	311	432.106	C21H20O10	[M-H]-	Apigenin-8-C-Glucoside (Vitexin)*	Flavonoids	Flavonoid carbonoside	3681-93-4	1	43923	110080	55912	45676	535700	506020	600740	1466600	124150	169880	182720	264250	242410	180940	216650	C01460	ko00941,ko00944
MWS20149	433.11	271.07	432.106	C21H20O10	[M+H]+	Apigenin-7-O-α-D-glucopyranoside	Flavonoids	Flavonoid	-	2	13294	15632	17076	9	19838	30209	19590	45762	535800	846640	1264200	1733700	374310	299000	558200	--	--
mws0895	431.1	269	432.106	C21H20O10	[M-H]-	Genistein-7-O-Glucoside (Genistin)	Flavonoids	Isoflavones	529-59-9	2	29438	22033	30168	18125	24422	26014	20252	26875	30182	39882	31140	39912	29246	29616	29641	C09126	ko00943
MWSHY0189	433.11	271.07	432.106	C21H20O10	[M+H]+	Apigenin-7-O-glucoside(Cosmosiin)	Flavonoids	Flavonoid	578-74-5	2	4860	11396	16066	9504.5	32664	31252	27001	51296	696090	985600	1404100	1660300	194900	196580	313700	C04608	ko00944
pmp000413	433.11	283.06	432.106	C21H20O10	[M+H]+	Genistein-8-C-glucoside	Flavonoids	Isoflavones	66026-80-0	1	36126	44296	35207	34184	307960	242760	272930	349830	113080	165910	172020	199080	120960	156750	139610	C10420	--
pmp000117	433.15	403.11	432.142	C22H24O9	[M+H]+	3,5,6,7,8,3',4'-Heptamethoxyflavone	Flavonoids	Flavonols	1178-24-1	1	16477000	11443000	10665000	11840000	2798000	3805700	2311000	1965700	3401400	2508700	3164600	2558100	7946800	7990600	7827900	--	--
mws2186	435.09	303	434.085	C20H18O11	[M+H]+	Avicularin(Quercetin-3-O-α-L-arabinofuranoside)	Flavonoids	Flavonols	572-30-5	2	22107	15054	8782.2	11603	8930.2	6067.5	1339	4804.5	5384.5	14262	11470	10762	6270	12259	9466.5	--	--
Lmdp003509	435.09	303.06	434.085	C20H18O11	[M+H]+	Quercetin-3-O-xyloside (Reynoutrin)	Flavonoids	Flavonols	549-32-6	2	25074	27464	30058	31988	5371.2	18173	10988	11974	43883	40022	31000	48817	25572	27436	38310	--	--
Lmlp006175	435.13	273.09	434.121	C21H22O10	[M+H]+	Isosalipurposide (Phlorizin Chalcone)*	Flavonoids	Chalcones	4547-85-7	2	94721	161070	147930	124180	370940	218450	256640	327940	316250	439930	416230	718950	183620	121450	186120	C16406	ko00941
mws1179	433.11	271	434.121	C21H22O10	[M-H]-	Naringenin-7-O-glucoside (Prunin)	Flavonoids	Dihydroflavone	529-55-5	1	11946	19261	12750	18659	31591	52483	47580	61069	28396	33603	25035	27001	24873	34289	36683	C09099	ko00941
Cmzn005251	433.11	271.06	434.121	C21H22O10	[M-H]-	6-O-Caffeoylarbutin	Phenolic acids	Phenolic acids	136172-60-6	1	84182	68221	117210	165770	52717	37436	52721	59872	48276	26090	63265	120800	89629	91345	75606	--	--
Cmzn005970	433.11	271.06	434.121	C21H22O10	[M-H]-	Dunalianoside A	Phenolic acids	Phenolic acids	-	3	26597	39300	22983	49761	63494	83043	91213	90145	35573	54091	47600	69028	66712	55570	53432	--	--
HJN087	433.12	271.06	434.121	C21H22O10	[M-H]-	Naringenin-4'-O-glucoside*	Flavonoids	Flavonoid	-	1	13193	13075	15503	20157	9	9	9	9	19864	12005	13898	17543	14310	13289	12582	--	--
HJN090	433.11	271.06	434.121	C21H22O10	[M-H]-	Butin-7-O-glucoside	Flavonoids	Flavonoid	-	2	23365	35974	24142	37061	81009	86998	83796	87852	38628	57636	43640	69820	52983	62211	64599	--	--
Smlp001915	435.09	303.05	435.092	C20H19O11+	[M]+	Delphinidin-3-O-arabinoside	Flavonoids	Anthocyanins	-	3	7871.3	4643	8357	8374.3	9	2710.8	9	9	27753	30662	32413	29133	8833.6	8622.7	7149.8	--	--
Lmhp008273	438.26	297.24	437.254	C20H40NO7P	[M+H]+	LysoPE 15:1(2n isomer)	Lipids	LPE	-	2	3997.8	1468.4	9	2498.9	2367.1	1875.4	9	9	1940.9	871.81	2178.8	1498.4	3790.7	3806.3	3691.6	--	--
Lmhp008440	438.26	297.24	437.254	C20H40NO7P	[M+H]+	LysoPE 15:1	Lipids	LPE	-	2	4064.1	1047.5	624.53	2032.3	1675.4	2517.6	489.2	1051.6	1329.1	1531.5	2171.7	9	3286.7	3784.9	4838.5	--	--
Lmzn001961	437.11	311.08	438.116	C20H22O11	[M-H]-	Loquatoside	Flavonoids	Flavonoid	74046-15-4	1	5317.8	7429.5	7986.8	4776.8	53088	64734	61042	73598	33400	27064	24978	30778	30778	37142	27993	--	--
pmb0862	440.28	184.07	439.27	C20H42NO7P	[M+H]+	LysoPC 12:0	Lipids	LPC	20559-18-6	3	33828	14839	20996	17094	65609	39551	3607.4	24745	13076	8774.7	15938	26982	47657	44155	50255	--	--
Lmhp008885	440.28	299.26	439.27	C20H42NO7P	[M+H]+	LysoPE 15:0(2n isomer)	Lipids	LPE	-	1	11673	6095.3	8199.3	7313.2	4270.2	5190.4	9	1156.7	5824.2	8011.4	13475	16222	23748	26989	25160	--	--
Lmhp009187	440.28	299.26	439.27	C20H42NO7P	[M+H]+	LysoPE 15:0	Lipids	LPE	-	1	11105	4924.1	8742.7	7602.3	4795.7	5761.6	9	1141.2	8530.2	8159.6	10962	18478	27278	24051	25093	--	--
mad2116	441.08	295.05	442.09	C22H18O10	[M-H]-	Bis(p-Coumaroyl)tartaric acid	Phenolic acids	Phenolic acids	-	2	27307	33306	28321	19802	2611.2	3568	3040.5	4559.5	3575	3066	4062	4113	13985	18448	7153	--	--
pmp001247	442.2	221.08	442.182	C21H32NO9+	[M]+	Feruloylcholine glucoside	Alkaloids	Alkaloids	-	2	1549.4	9	9	9	13803	12484	14963	20047	2326.4	9	7893.7	5607.7	6279.1	7384.3	6888.5	--	--
Hmhn002787	443.19	161.04	444.2	C21H32O10	[M-H]-	(1'R,3R,5R,8'S)-dihydrosafflower-D-β-D-glucopyranoside	Phenolic acids	Phenolic acids	-	3	186380	254510	248600	227570	165670	181720	200850	200990	62866	39676	65400	67769	162370	197850	220480	--	--
pmn001338	445.08	283	446.085	C21H18O11	[M-H]-	Rhein-8-O-glucoside	Quinones	Anthraquinone	34298-86-7	2	535780	385320	356410	454840	102290	96948	122070	94162	67137	72016	59465	58776	179090	222120	224010	--	--
Lmlp001118	448.2	286.15	447.189	C23H29NO8	[M+H]+	3'-Glucosyl-6,7-dihydroxy-N-methyl-benzyltetrahydroisoquinoline	Alkaloids	Alkaloids	-	2	230280	308030	235830	261430	155750	168180	172870	160100	208860	154170	119800	193420	193040	196660	224400	--	--
Lmwp003442	449.11	287.06	448.101	C21H20O11	[M+H]+	Amoenin	Flavonoids	Flavonols	-	3	39817	125180	104300	86714	8228.2	9	9	9	9	21070	28449	22102	40075	63828	33780	--	--
Xmyp005654	449.11	287.06	448.101	C21H20O11	[M+H]+	Kaempferol-4'-O-glucoside	Flavonoids	Flavonoid	-	2	2239900	2779200	2765200	2707500	1252500	2011300	1631300	1751600	3795200	3473000	3448200	5400300	3232200	2805100	3327900	--	--
Lmlp003531	449.11	287.06	448.101	C21H20O11	[M+H]+	Luteolin-3'-O-glucoside	Flavonoids	Flavonoid	5154-41-6	1	2440400	2454400	2325900	2649300	1714000	1885500	1625500	1791100	3748100	3508300	2881700	4769000	2753600	2556800	2398800	--	--
Hmpp003270	449.11	287.05	448.101	C21H20O11	[M+H]+	Luteolin-4'-O-glucoside	Flavonoids	Flavonoid	6920-38-3	2	2070300	2672000	2099600	2822100	1714700	1818400	1488900	1602800	3949000	3382300	2531700	4655400	2421700	3042300	2638700	--	--
mws0045	449.11	303.05	448.101	C21H20O11	[M+H]+	Quercetin-3-O-rhamnoside(Quercitrin)	Flavonoids	Flavonols	522-12-3	1	1655200	1463600	1248800	1404000	2163000	2010000	2071200	2051800	1833700	2771700	2496500	2988900	2140200	1746300	2210200	C01750	ko00944
mws2209	449.11	287.06	448.101	C21H20O11	[M+H]+	Kaempferol-3-O-glucoside (Astragalin)	Flavonoids	Flavonols	480-10-4	2	2161900	2502500	2074800	2644100	1512700	1759500	1195500	1632000	3820500	5021200	2837400	4886600	2424900	2272500	2793300	C12249	ko00944,ko01110
pme2459	449.11	287.2	448.101	C21H20O11	[M+H]+	Luteolin-7-O-glucoside (Cynaroside)	Flavonoids	Flavonoid	5373-11-5	2	9	9	9	9	9	23944	27944	9	73449	51345	54130	57871	34517	23244	32754	C03951	ko00944
Smlp002277	449.11	317.07	449.108	C21H21O11+	[M]+	Petunidin-3-O-arabinoside	Flavonoids	Anthocyanins	-	3	64047	45106	80338	48245	23714	26196	27842	27603	9	9	9	9	33348	41225	47448	--	--
pmb3023	449.11	287	450.116	C21H22O11	[M-H]-	Eriodictyol-8-C-glucoside	Flavonoids	Dihydroflavone	1023271-51-3	3	190770	203180	221560	233240	9	9	9	9	135090	157180	141570	164070	95189	109220	152000	--	--
mws0057	451.12	289	450.116	C21H22O11	[M+H]+	Eriodictyol-7-O-glucoside	Flavonoids	Dihydroflavone	38965-51-4	2	100460	123010	132260	146090	187350	179110	181890	276060	176730	231290	250530	207510	161190	242820	261730	--	--
mws1361	449.11	151	450.116	C21H22O11	[M-H]-	Taxifolin-3-O-rhamnoside (Astilbin)	Flavonoids	Dihydroflavonol	29838-67-3	2	3688	9	9	9	17592	7806	22970	13510	20564	20044	9	18847	8468.5	10858	15835	C17449	--
HJN086	449.11	287.06	450.116	C21H22O11	[M-H]-	Eriodictyol-3'-O-glucoside	Flavonoids	Dihydroflavone	-	2	9	12215	12240	11728	17825	22400	24918	23805	46156	25026	22963	23442	25700	18893	23453	--	--
Lmsp004301	451.12	289.07	450.116	C21H22O11	[M+H]+	3',5,5',7-Tetrahydroxyflavanone-7-O-glucoside	Flavonoids	Dihydroflavone	-	2	333570	372410	311830	382260	566290	417100	597410	383200	445160	650600	495060	715140	435340	464980	433870	--	--
Cmzn004594	449.11	287.06	450.116	C21H22O11	[M-H]-	Dunalianoside C	Phenolic acids	Phenolic acids	-	3	372940	522640	337650	467530	9	9	9	9	318440	259230	286420	419880	328990	229900	215630	--	--
Lmlp005236	451.12	289.08	450.116	C21H22O11	[M+H]+	Dihydrokaempferol-3-O-glucoside	Flavonoids	Dihydroflavonol	1049-08-8	2	268490	275880	373760	441190	448670	386700	470080	577260	379730	569500	524590	498870	432670	514150	421600	--	--
Lmmn004625	449.11	287.06	450.116	C21H22O11	[M-H]-	Dihydrokaempferol-7-O-glucoside	Flavonoids	Flavonols	-	2	8307.6	12426	12774	8468.6	20927	21046	31361	20350	41306	23444	28348	22201	19552	24198	13516	--	--
Lmtn002796	449.1	287.05	450.116	C21H22O11	[M-H]-	Aromadendrin-7-O-glucoside	Flavonoids	Flavonoid	28189-90-4	2	384230	480910	395300	635560	63789	9	9	9	298650	297330	352080	448980	318650	267380	279700	--	--
Lmhp009034	452.28	311.26	451.27	C21H42NO7P	[M+H]+	LysoPE 16:1	Lipids	LPE	-	1	18960	11584	14636	22393	13666	15702	3341.1	6129.7	12005	23674	17321	20360	52951	56096	49370	--	--
Lmhp008763	452.28	311.26	451.27	C21H42NO7P	[M+H]+	LysoPE 16:1(2n isomer)	Lipids	LPE	-	1	260310	74485	103240	124110	276290	241500	12304	70952	243050	193880	283100	164520	402340	421710	440670	--	--
Li512113	451.09	391.04	452.095	C20H20O12	[M-H]-	Maleoyl-caffeoylquinic acid	Phenolic acids	Phenolic acids	-	2	181770	227380	188120	191660	207850	215370	173230	245260	138640	151900	178930	195940	191070	187070	200390	--	--
Hmpn005101	451.12	289.07	452.131	C21H24O11	[M-H]-	Sieboldin	Flavonoids	Chalcones	18777-73-6	3	25455	16458	15238	13647	12998	10234	15664	9	13749	18394	18199	22426	21290	17193	20354	--	--
MWSmce417	453.17	291.13	452.168	C22H28O10	[M+H]+	5-O-Methylvisammioside	Others	Others	84272-85-5	2	115890	143540	132740	78284	68598	143760	135840	153890	86015	146410	133850	150570	124460	150520	182630	--	--
pmb0876	454.29	313.27	453.286	C21H44NO7P	[M+H]+	LysoPE 16:0	Lipids	LPE	53862-35-4	1	318220	60260	162830	146230	225690	291820	31486	74664	501770	478180	771540	1114700	839940	880000	846820	--	--
pmd0160	454.29	313.27	453.286	C21H44NO7P	[M+H]+	LysoPE 16:0(2n isomer)	Lipids	LPE	-	3	4845.9	963.43	2346.8	2861.4	2897.2	5208.7	1093.1	1624.7	6973.4	8948.3	8162	11554	14792	13204	14591	--	--
pmn001700	455.35	455.35	456.36	C30H48O3	[M-H]-	24,30-Dihydroxy-12(13)-enolupinol	Terpenoids	Triterpene	-	1	13496	6555.4	6462.6	8535.5	7652	3823.6	9	5190.2	10488	10829	18055	9609.5	10558	7824.6	7492	--	--
mws4053	455.35	455.35	456.36	C30H48O3	[M-H]-	Ursolic acid	Terpenoids	Triterpene	77-52-1	2	7130.2	7320.5	9363.9	8329	5880	4186.7	6073.7	5740.9	3907.8	7199.5	7635	5618.4	7660.8	5297.4	4304.9	C08988	--
HJN110	455.36	455.36	456.36	C30H48O3	[M-H]-	Betulinic acid	Terpenoids	Triterpene	472-15-1	2	9898.9	6649.5	8072.6	8672.2	4366.5	4857.7	5954.2	3717.5	12402	10455	8281.2	9707.3	7504.7	6597.4	7687.9	C08619	--
Lmmn008971	455.35	455.35	456.36	C30H48O3	[M-H]-	Isomangiferolic acid	Terpenoids	Triterpene	13878-92-7	2	6682.5	4255	6845.8	4973.8	5093	4929.2	6849.4	3666.9	5185	4503.8	3452.1	3854	2905.9	4184.2	4455.9	--	--
Lmmn009170	455.35	455.35	456.36	C30H48O3	[M-H]-	Mangiferolic acid	Terpenoids	Triterpene	4184-34-3	2	6273.5	5793.9	6694.5	6906.7	7117.8	6628.3	6112.9	7086.7	7392.3	6330.7	6996	8667.1	7872.9	4726	5680.2	--	--
pmb0464	458.1	116.3	457.143	C16H27NO14	[M+H]+	L-Aspartic acid-O-diglucoside	Amino acids and derivatives	Amino acids and derivatives	-	3	17024000	14851000	14260000	15718000	15824000	16234000	19663000	17876000	20730000	17963000	15245000	13229000	16831000	18282000	16982000	--	--
mad2085	457.08	295.04	458.085	C22H18O11	[M-H]-	Caffeoyl-p-coumaroyltartaric acid	Phenolic acids	Phenolic acids	-	2	35667	50595	45467	36920	50372	52034	32251	42592	55948	44693	63401	52914	45439	46387	42217	--	--
pmp000577	461.12	285.08	460.116	C26H20O8	[M+H]+	Acacetin-7-O-glucuronide	Flavonoids	Flavonoid	-	3	4152	2182.3	2437.7	9	3097.3	5028.5	3134.3	4733.4	5789	5509.6	4650.2	6286.9	4830.3	3215.8	3072.8	--	--
pmb2654	460.1	117.9	461.153	C19H27NO12	[M-H]-	Anthranilate-1-O-Sophoroside	Phenolic acids	Phenolic acids	-	3	120680	186640	97538	85099	74711	75136	64820	84202	56359	203670	87058	40078	72812	83009	94015	--	--
Lmjp003655	463.12	301.08	462.116	C22H22O11	[M+H]+	6-C-MethylKaempferol-3-glucoside	Flavonoids	Flavonoid	-	2	9	9	9	9	178380	120390	174610	185300	574940	789640	252460	425710	212040	187080	260620	--	--
pmp000120	463.12	427.1	462.116	C22H22O11	[M+H]+	Diosmetin-6-C-glucoside	Flavonoids	Flavonoid	-	1	114460	106100	122180	83814	162210	122410	171580	179980	306800	478290	511330	455030	207440	180580	243420	--	--
HJAP011	463.11	343.08	462.116	C22H22O11	[M+H]+	Chrysoeriol-8-C-glucoside (Scoparin)*	Flavonoids	Flavonoid	301-16-6	1	135840	77195	111850	58140	107860	105140	208480	173050	474100	463470	539610	610660	240850	192380	226020	--	--
pmp000579	463.12	301.07	462.116	C22H22O11	[M+H]+	Diosmetin-7-O-galactoside*	Flavonoids	Flavonoid	-	2	9	9	9	9	211040	116230	191530	181300	538320	754730	271120	440670	212250	198600	197860	--	--
Lmnp002845	463.13	343.09	462.116	C22H22O11	[M+H]+	Hispidulin-8-C-glucoside*	Flavonoids	Flavonoid carbonoside	-	1	123290	96686	107830	75084	133900	125040	167680	202310	403090	486420	538290	531280	223800	242940	210490	--	--
Hmcp002539	463.12	317.06	462.116	C22H22O11	[M+H]+	Isorhamnetin-3-O-rhamnoside	Flavonoids	Flavonols	-	2	25723	41180	33359	44733	27701	26463	23623	25344	27723	24259	59512	65926	28298	33651	46590	--	--
Hmdn001667	463.05	300.99	464.06	C20H16O13	[M-H]-	Ellagic acid-4-O-glucoside	Tannins	Tannin	-	2	402630	274120	274430	297400	81427	81169	85399	92658	415890	368860	582030	466790	232380	338860	368460	--	--
mws1329	463.09	300.7	464.095	C21H20O12	[M-H]-	Quercetin-7-O-glucoside*	Flavonoids	Flavonols	491-50-9	1	23116	7502	15634	12154	4520.3	5321.8	9	6666.2	9	10744	7509.5	12130	10139	14153	6928.5	C12639	--
mws0856	463.09	301	464.095	C21H20O12	[M-H]-	Quercetin-4'-O-glucoside (Spiraeoside)	Flavonoids	Flavonols	20229-56-5	1	385960	325580	285980	355360	164540	35232	127270	78339	415880	378650	648900	677940	276410	256670	388960	--	--
Hmcn001884	463.09	301.03	464.095	C21H20O12	[M-H]-	6-Hydroxyluteolin 5-glucoside	Flavonoids	Flavonoid	-	2	321730	352280	302720	235910	77348	115020	98154	100770	558870	432550	540970	609650	334110	307220	210800	--	--
mws0091	463.09	300.03	464.095	C21H20O12	[M-H]-	Quercetin-3-O-glucoside (Isoquercitrin)*	Flavonoids	Flavonols	482-35-9	1	9687.2	9568	7219.2	6253.5	21856	6532.8	10894	4000	26029	36827	25810	26219	19146	15668	29518	C05623	ko00944,ko01100,ko01110
Lmdp003286	465.1	303.06	464.095	C21H20O12	[M+H]+	Isohyperoside	Flavonoids	Flavonols	35589-21-0	2	577260	758730	946170	968000	125060	150610	193970	103360	1008300	1149000	1499000	1269200	760890	669810	697090	--	--
MWSHY0046	465.1	303.05	464.095	C21H20O12	[M+H]+	Isoquercitrin	Flavonoids	Flavonoid	21637-25-2	2	797160	489730	671550	781710	173100	135840	137440	212390	1178100	1255500	1252300	1299900	692530	639930	709530	--	--
pmp001309	465.1	303.1	464.095	C21H20O12	[M+H]+	6-Hydroxykaempferol-7-O-glucoside	Flavonoids	Flavonols	-	1	666340	629620	767570	854580	188190	222690	169160	190670	1191600	845390	733710	1193400	810220	604960	495930	--	--
Lmzp002365	465.14	303.09	464.131	C22H24O11	[M+H]+	Hesperetin-7-O-glucoside	Flavonoids	Flavonoid	31712-49-9	1	19742000	19370000	17926000	18514000	22220000	25990000	19312000	23002000	24950000	26794000	25110000	27712000	22663000	18949000	22728000	C16422	ko00941
pme1598	463.12	301	464.132	C22H24O11	[M-H]-	Hesperetin-5-O-glucoside	Flavonoids	Dihydroflavonol	69651-80-5	2	307350	314340	213470	304850	100290	116560	68767	121920	526730	387400	445560	515180	265390	275880	225000	--	--
Lmhp009464	466.29	325.27	465.286	C22H44NO7P	[M+H]+	LysoPE 17:1(2n isomer)	Lipids	LPE	-	1	27922	4215.4	12621	9366.9	14585	9574.8	9	2991.1	15673	9037	16005	11418	25927	25512	28300	--	--
Lmhp009769	466.29	325.27	465.286	C22H44NO7P	[M+H]+	LysoPE 17:1	Lipids	LPE	-	2	3209.1	892.09	1614.1	3026.8	2834	1953.2	9	9	9	2133.5	3537.8	1894.4	7455.3	5602.4	4763.6	--	--
Xmsn002700	465.13	303.06	466.111	C21H22O12	[M-H]-	Taxifolin-3'-O-glucoside	Flavonoids	Flavonoid	31106-05-5	2	58728	69783	44126	70037	125780	140670	108260	150500	52748	23690	57940	56259	149410	87486	63667	--	--
pmd0130	468.31	184.07	467.301	C22H46NO7P	[M+H]+	LysoPC 14:0	Lipids	LPC	20559-16-4	1	6060.4	3432.8	3511.5	3756.7	8122.9	4568	9	2140.6	6009.1	3101	6086.7	4786.5	14666	14544	14525	--	--
pme3544	471.2	425	470.194	C26H30O8	[M+H]+	Limonin	Terpenoids	Triterpene	1180-71-8	1	3912500	3323000	2817800	3003700	1504900	2357500	1472200	1558400	4510400	4551000	5884900	4703400	3331200	3544500	3527600	C03514	--
Lmzp003694	473.22	427.21	472.209	C26H32O8	[M+H]+	Obacunoic acid	Terpenoids	Triterpene	751-29-1	2	13985	1255.2	6040	5761.7	9	9	9	9	30355	20071	27027	11439	7987.4	7322.7	9494.1	--	--
Cmpp004617	473.22	427.21	472.21	C26H32O8	[M+H]+	Deacetylnomilin	Lignans and Coumarins	Coumarins	3264-90-2	2	925500	494270	796610	787610	119920	23631	14808	14475	1229500	582000	789930	408560	483020	618690	610430	--	--
Cmpp004946	473.22	427.21	472.21	C26H32O8	[M+H]+	Isoobacunoic acid	Lignans and Coumarins	Coumarins	751-28-0	2	1080000	477210	794370	602420	109760	13459	10237	9	1135800	613930	644090	490660	626180	621180	558280	--	--
pmb1912	474.17	327	473.166	C20H23N7O7	[M+H]+	10-Formyltetrahydrofuran	Alkaloids	Alkaloids	2800-34-2	1	2488200	2311100	1854300	2228800	1640000	1492600	1421600	1647900	1767500	1528000	1848300	1807300	1658600	1961700	1860000	C00234	ko00670,ko00970,ko01100,ko01200
Lmtn001569	474.16	312.1	475.169	C20H29NO12	[M-H]-	2-Glucosyl-glucosyloxy-2-phenylacetic acid amide	Alkaloids	Alkaloids	-	2	58552	52511	44959	46628	54626	61374	56418	50991	114490	94866	81235	90293	57167	71425	60645	--	--
Lmhp008801	476.28	335.26	475.27	C23H42NO7P	[M+H]+	LysoPE 18:3	Lipids	LPE	-	1	105990	69402	73385	112260	31810	22703	2726.2	8298.5	20872	28110	35710	22920	172450	150520	131530	--	--
Lmhp008589	476.28	335.26	475.27	C23H42NO7P	[M+H]+	LysoPE 18:3(2n isomer)	Lipids	LPE	-	1	1569100	615720	1115100	978880	913080	804910	56946	248310	1031900	860440	1218100	681290	1948400	2029500	1997800	--	--
pmb0545	477.14	315.09	477.139	C23H25O11+	[M]+	Rosinidin-3-O-glucoside	Flavonoids	Anthocyanins	-	3	29332	47527	28062	47640	109700	124290	75370	135220	141720	143600	178020	173660	107870	72359	142490	--	--
pmb0881	478.29	337.27	477.286	C23H44NO7P	[M+H]+	LysoPE 18:2	Lipids	LPE	-	2	100940	40765	62737	75786	136720	121070	11473	39401	301470	134490	187600	223440	261120	259820	269590	--	--
pmb0874	478.29	337.27	477.286	C23H44NO7P	[M+H]+	LysoPE 18:2(2n isomer)	Lipids	LPE	-	1	1320500	350230	767470	694140	3294700	3090200	207500	818620	5700400	3544600	7010700	3754300	4729300	4822100	4903400	--	--
pmn001677	477.06	96.96	478.072	C17H22N2O10S2	[M-H]-	1-Methoxy-3-indolylmethyl glucosinolate (Neoglucobrassicin)	Others	Glucosinolates	5187-84-8	3	97930	116380	70349	65246	9	9	9	9	52339	32765	42333	51257	38990	34164	56920	C08424	--
Hmjp003123	479.08	303.06	478.075	C21H18O13	[M+H]+	Quercetin-5-O-glucuronide	Flavonoids	Flavonols	-	3	4598.5	6132.5	4965.6	9	9	9	9	9	7567.5	10530	3514.8	8293	9217.5	6810	6008	--	--
Zmhn004909	477.06	169.01	478.075	C21H18O13	[M-H]-	3,4-Digalloylshikimic acid	Phenolic acids	Phenolic acids	-	2	16039	28444	18025	11465	7699.5	7721	12642	8706.5	27386	25794	31055	52430	19154	16448	14819	--	--
Lmcp003402	479.12	317.06	478.111	C22H22O12	[M+H]+	Tamarixetin-3-O-glucoside (Tamarixin)	Flavonoids	Flavonoid	27542-39-8	2	303120	525210	322500	367400	56960	69537	107670	107180	184760	214740	205410	194680	228570	188060	225020	--	--
Lmjp003044	479.12	317.06	478.111	C22H22O12	[M+H]+	Isorhamnetin-3-O-Glucoside*	Flavonoids	Flavonols	5041-82-7	1	876930	733250	918350	1155400	30326	42162	64663	30726	394280	406490	368070	320710	459870	372640	449480	--	--
pma0214	479	317.1	478.111	C22H22O12	[M+H]+	6-C-Methylquercetin-3-O-glucoside	Flavonoids	Flavonols	-	3	452060	544020	648020	619690	84074	46062	51930	78638	179190	240270	149000	223890	174340	371650	293170	--	--
Lmjp002906	479.12	317.07	478.111	C22H22O12	[M+H]+	Rhamnetin-3-O-Glucoside	Flavonoids	Flavonols	27875-34-9	2	711300	813790	911360	935140	89364	68252	83326	84836	309470	411780	331060	402910	513500	471420	420910	--	--
Lmjp003295	479.12	317.07	478.111	C22H22O12	[M+H]+	6-Methoxykaempferol-3-O-glucoside	Flavonoids	Flavonoid	63422-27-5	2	716930	890730	1011000	1007000	51865	69814	46158	63756	307330	461370	253660	369080	456310	493980	578440	--	--
pma0249	479.12	317.1	478.111	C22H22O12	[M+H]+	3'-O-Methyltricetin-5-O-glucoside	Flavonoids	Flavonoid	-	2	40392	49584	27260	23987	7441.2	12913	12825	9	47464	22584	46258	20388	20428	17063	24818	--	--
Hmcp002207	479.12	317.06	478.111	C22H22O12	[M+H]+	Isorhamnetin-7-O-glucoside (Brassicin)*	Flavonoids	Flavonols	6743-96-0	2	598670	670550	610050	994290	62593	62415	89281	53497	334810	462070	244650	339110	394820	533060	460160	--	--
mws0289	480.31	339.29	479.301	C23H46NO7P	[M+H]+	LysoPE 18:1	Lipids	LPE	89576-29-4	2	224140	61569	142790	175770	140240	142480	14039	41701	166930	174300	256270	273540	325440	317910	329510	--	--
pmb0856	480.31	339.29	479.301	C23H46NO7P	[M+H]+	LysoPE 18:1(2n isomer)	Lipids	LPE	-	3	3517700	396800	1494900	1521400	631460	566410	50022	159660	747240	543410	842290	591280	1954000	1985500	2077100	--	--
pmb2260	480.31	184.07	479.301	C23H46NO7P	[M+H]+	LysoPC 15:1	Lipids	LPC	-	2	97366	40925	62339	65055	78098	60045	9	13251	35855	32703	53788	26573	139200	147760	137360	--	--
pmp001265	480.35	318.3	479.346	C24H49NO8	[M+H]+	2-Amino-4-dihydroxy octadecyl galactoside	Others	Others	-	2	2410.6	9	9	1101.5	1873.9	3009.2	9	9	9	3059.8	5463	11819	4211.5	6592.7	6991.3	--	--
Lmdp002969	481.1	319.06	480.09	C21H20O13	[M+H]+	Myricetin-3-O-galactoside*	Flavonoids	Flavonols	15648-86-9	2	967580	959450	1135100	965770	32752	28426	47055	43862	254730	289020	292570	458440	496080	555920	581120	--	--
Lmpp003465	481.1	319.04	480.09	C21H20O13	[M-H]-	Myricetin-3-O-glucoside*	Flavonoids	Flavonols	19833-12-6	3	858150	1033600	1002600	1192300	27366	33336	49742	62921	334050	253400	230690	388360	546980	627920	557710	--	--
Lmhp009129	482.32	184.07	481.317	C23H48NO7P	[M+H]+	LysoPC 15:0(2n isomer)	Lipids	LPC	-	1	4410.7	2575	2707.3	2952.6	4537.5	4209.3	9	9	5344.6	2007.7	9567.7	5178.1	9342.9	8109.1	8199.4	--	--
pmb2319	482.32	184.07	481.317	C23H48NO7P	[M+H]+	LysoPC 15:0	Lipids	LPC	108273-89-8	1	79723	23552	39334	46017	72858	63652	3299	14670	26595	22742	48706	25049	139990	145560	140160	--	--
pmb0883	482.32	341.31	481.317	C23H48NO7P	[M+H]+	LysoPE 18:0	Lipids	LPE	69747-55-3	3	2653.1	9	9	9	1188.9	2015.8	654.66	9	7409.4	8131.4	11410	23497	10310	10836	9831.4	--	--
pmp001090	485.18	381.2	484.173	C26H28O9	[M+H]+	Evodol	Others	Others	22318-10-1	2	9	14483	9	2105.3	9	15197	1197.3	1580.8	9	3925.1	782.63	9	3580.7	3913.3	5243.5	--	--
pmp001089	487.2	161.1	486.189	C26H30O9	[M+H]+	Rutaevin	Others	Others	33237-37-5	2	10679	147660	4252.1	13190	4842.7	128350	2248.2	13235	9	5947.3	9	9	30453	41494	35883	C08779	--
pmn001707	485.33	485.33	486.335	C30H46O5	[M-H]-	Quillaic acid	Phenolic acids	Phenolic acids	631-01-6	2	25531	13026	12843	14792	9	9	6270.5	9	75270	87904	81761	71849	30450	34954	36134	C08972	--
pmn001527	487.18	124	488.189	C22H32O12	[M-H]-	Di-O-galloyl Methyl gallate	Tannins	Tannin	-	2	15334	24981	10366	24846	5032.9	6957.3	4648.8	3860.8	37217	41721	43637	35821	14987	16204	15174	--	--
Lmmn003398	489.11	285.04	490.111	C23H22O12	[M-H]-	Kaempferol-3-O-(6''-acetyl)glucoside	Flavonoids	Flavonols	-	2	9	9	9	9	10634	9	9	6356.8	43820	56824	69436	83273	31045	17847	16741	--	--
Cmpp004143	491.23	369.2	490.22	C26H34O9	[M+H]+	Deacetylnomilinic acid	Lignans and Coumarins	Coumarins	-	2	187850	80631	84351	88707	64990	7649	10841	14745	166600	50448	82126	56550	67071	72116	58996	--	--
Lmzn003560	489.22	471.2	490.221	C26H34O9	[M-H]-	Sudachinoid A	Terpenoids	Terpene	-	2	18582	4861.5	6392.7	4112.3	1655.9	9	9	9	23856	9814.1	11759	6677.8	6332.1	7384	6300.5	--	--
pmb0863	492.31	184.07	491.301	C24H46NO7P	[M+H]+	LysoPC 16:2(2n isomer)	Lipids	LPC	-	1	8269.8	3261.2	6463.6	5189.9	55448	41071	1058.4	8691	86953	49269	113000	55377	58765	56782	62197	--	--
Lmhp206353	493.13	331.08	492.127	C23H24O12	[M+H]+	Tricin-4'-O-glucoside	Flavonoids	Flavonoid	-	2	21344	18513	10176	9919.5	161780	110140	167850	162770	70000	115050	136410	85923	56064	77751	103370	--	--
Lmgp004829	493.13	331.08	492.127	C23H24O12	[M+H]+	5,7,4'-Trihydroxy-6,8-dimethoxyisoflavone-7-O-galactoside	Flavonoids	Isoflavones	-	2	14890	11403	9	9	160090	119880	162320	148590	74449	133910	137670	88176	71601	90726	85671	--	--
pmb0736	493.13	331.08	492.127	C23H24O12	[M+H]+	Tricin-7-O-Glucoside	Flavonoids	Flavonoid	32769-01-0	2	15500	11539	27257	11162	142240	138180	155760	161490	63670	125430	133860	89678	87005	88588	77572	--	--
pmp001270	494.32	184.07	493.317	C24H48NO7P	[M+H]+	LysoPC 16:1	Lipids	LPC	76790-27-7	1	342950	149970	216380	250080	381810	256770	9757.3	57753	99441	94683	141560	76545	553430	564430	611320	--	--
Lmhp008833	494.32	184.07	493.317	C24H48NO7P	[M+H]+	LysoPC 16:1(2n isomer)	Lipids	LPC	-	1	902610	210300	397640	441610	1241500	929350	33853	202790	1268700	712500	1494600	510460	1646300	1698400	1660000	--	--
Lmjp003231	495.11	333.07	494.106	C22H22O13	[M+H]+	Patuletin-3-O-glucoside	Flavonoids	Flavonoid	-	3	57455	56440	50679	28585	38669	22971	53970	36617	11460	15735	12335	15378	47438	25490	49161	--	--
pmb0855	496.34	184.07	495.332	C24H50NO7P	[M+H]+	LysoPC 16:0	Lipids	LPC	17364-16-8	1	2482200	350640	886790	760250	3080100	2952200	206300	847680	1360500	988550	2734600	1406300	4498500	4899000	4820500	--	--
pmd0132	496.34	184.07	495.332	C24H50NO7P	[M+H]+	LysoPC 16:0(2n isomer)	Lipids	LPC	-	1	2450600	339500	883230	761310	2925700	2844300	207780	855230	1327500	990140	2483500	1324500	4511400	4609800	4609200	--	--
pmn001642	503.08	459.1	504.09	C23H20O13	[M-H]-	Kaempferol-3-O-(2''-O-acetyl)glucuronide	Flavonoids	Flavonols	-	2	8951	8302.8	8480.5	9639.7	22633	21388	34394	26504	5452.9	6151.1	9	10711	13541	17155	19205	--	--
pmb3000	503.12	341.1	504.127	C24H24O12	[M-H]-	Chrysoeriol-7-O-(6''-acetyl)glucoside	Flavonoids	Flavonoid	-	2	27416	37620	48919	25700	39731	28423	35731	31835	113970	107620	109900	113220	47100	58631	59016	--	--
Lmsn002288	503.14	341.09	504.148	C21H28O14	[M-H]-	1-O-Caffeoyl-(6-O-glucosyl)-β-D-glucose	Phenolic acids	Phenolic acids	-	1	1290000	1100700	1216500	1099600	603330	660040	451330	515730	2037100	2201600	2223600	2396300	1064700	1218500	1312700	--	--
pme0500	503.16	323	504.169	C18H32O16	[M-H]-	D-Melezitose	Others	Saccharides and Alcohols	597-12-6	1	9	85767	114460	162740	104240	91330	152420	103790	128250	185340	185830	303450	124460	182410	173720	C08243	--
mws1589	503.16	179	504.169	C18H32O16	[M-H]-	D-Panose*	Others	Saccharides and Alcohols	33401-87-5	1	185980	155590	121120	183320	151280	168810	119800	150030	142280	146010	232350	177320	122690	123870	91112	C00713	--
pme2125	503.16	179	504.169	C18H32O16	[M-H]-	Raffinose*	Others	Saccharides and Alcohols	512-69-6	1	163890	423510	301410	341540	551630	391080	250270	301090	415010	351470	242140	418350	456510	381450	447520	C00492	ko00052,ko01100,ko02010
Hmqp000191	505.18	127.03	504.17	C18H32O16	[M+H]+	Planteose	Others	Saccharides and Alcohols	470-57-5	1	53600	47800	36296	46690	34637	36459	26298	33465	36979	34033	72988	20668	32883	35905	47777	C03848	--
Lmhp008718	506.32	184.07	505.317	C25H48NO7P	[M+H]+	LysoPC 17:2	Lipids	LPC	-	1	3356.8	9	1420.2	2462.1	28936	21690	489.19	2530.7	43120	21886	63107	19268	33012	29824	35689	--	--
Zmsp004363	507.12	303.05	506.106	C23H22O13	[M+H]+	Quercetin-3-O-(6''-acetyl)glucoside	Flavonoids	Flavonols	-	2	13652	13216	10298	21070	12187	20536	16072	12320	8355.2	18687	15210	14820	23972	11027	18033	--	--
Lmhp009590	508.34	184.07	507.332	C25H50NO7P	[M+H]+	LysoPC 17:1	Lipids	LPC	-	1	45699	5682.3	16876	13133	49280	33244	9	5355.6	11554	10239	19242	6908.3	49176	51000	49590	--	--
Hmcp002187	509.13	347.07	508.121	C23H24O13	[M+H]+	Limocitrin-3-O-galactoside	Flavonoids	Flavonoid	-	1	71829	59865	32965	31760	73614	79632	92267	90399	9	28677	9	9	28305	56611	38258	--	--
Hmcp001636	509.13	347.07	508.121	C23H24O13	[M+H]+	Limocitrin-7-O-glucoside	Flavonoids	Flavonoid	-	3	18321	25663	42994	16748	12668	22146	14713	24012	9	9	9341.2	7350.2	23325	21384	12016	--	--
Hmcn000773	507.17	179.05	508.179	C21H32O14	[M-H]-	6'-O-Glucosylaucubin	Others	Others	-	2	93657	73445	83237	80228	57817	93495	128760	58021	68948	59885	54449	77385	104280	69964	66544	--	--
pmb2406	510.36	184.07	509.348	C25H52NO7P	[M+H]+	LysoPC 17:0	Lipids	LPC	50930-23-9	1	8902.7	9	2424.7	2423.8	9909	10122	9	5119.6	9	1957.6	5872.6	2733	13228	13196	11971	--	--
Lmhp010515	510.36	184.07	509.348	C25H52NO7P	[M+H]+	LysoPC 17:0(2n isomer)	Lipids	LPC	-	2	6447.7	9	9	2126.8	8771.3	5929.2	1302.8	2817.8	2909.5	2602.8	5696.5	2374.2	9649	8707.7	9742.9	--	--
Lmhp009773	515.32	261.22	514.314	C27H46O9	[M+H]+	1-α-Linolenoyl-glycerol-3-O-glucoside	Lipids	Glycerol ester	-	2	3690.8	1284.4	1967.3	1190.6	638.75	689.97	315.85	526.58	586.88	430.65	636.21	584.98	2462.8	3202.6	3444.8	--	--
Lmhp009526	515.32	261.22	514.314	C27H46O9	[M+H]+	2-α-Linolenoyl-glycerol-1-O-glucoside	Lipids	Glycerol ester	-	2	4733.5	1464	2193.1	9	476.41	1066.5	754.21	9	1193.7	9	9	9	2965.2	1752.7	3352.7	--	--
Zmhn000785	515.16	341.11	516.169	C19H32O16	[M-H]-	Di-O-Glucosylquinic acid	Phenolic acids	Phenolic acids	-	1	9	419020	303310	539200	421280	381770	335180	326860	431860	705030	519880	407360	394930	336540	506240	--	--
pmb0854	518.32	184.07	517.317	C26H48NO7P	[M+H]+	LysoPC 18:3	Lipids	LPC	-	1	955740	388110	652520	675860	403450	276770	9938.4	62333	168900	143870	307220	113920	1109000	1035900	1042000	--	--
pmb0865	518.32	184.07	517.317	C26H48NO7P	[M+H]+	LysoPC 18:3(2n isomer)	Lipids	LPC	-	1	2739100	723550	1630100	1462700	1154700	817340	34052	161280	2743400	1324900	3496700	1043700	2910900	3049900	3107600	--	--
Wmhn003276	517.14	355.08	518.142	C25H26O12	[M-H]-	4,5,8-Trihydroxy-α-tetralone 5-O-D-[6'-O-(4''-acetoxylbenzoyl)]glucoside	Quinones	Quinones	-	2	113800	110000	155360	101680	27796	16457	36163	34050	48832	57402	51944	90820	60836	77133	78053	--	--
MWSslk216	517.16	175.04	518.164	C22H30O14	[M-H]-	Sibiricose A5	Others	Saccharides and Alcohols	107912-97-0	2	33617	27209	34830	25250	11491	17909	14673	21182	54504	52028	62860	82867	34077	26788	46724	--	--
Hmbn002692	517.16	175.04	518.164	C22H30O14	[M-H]-	6'-O-Feruloyl-D-sucrose	Phenolic acids	Phenolic acids	118230-77-6	2	29470	31674	29639	24848	27380	16511	13671	28869	65121	56727	88501	88806	36698	20698	31214	--	--
pmp001251	520.34	184.07	519.332	C26H50NO7P	[M+H]+	LysoPC 18:2(2n isomer)	Lipids	LPC	-	1	2149100	365720	1011900	876650	5925000	4509700	188170	842190	11874000	5268500	15434000	3755700	8009900	8114800	8008300	--	--
pmp001273	520.34	184.07	519.332	C26H50NO7P	[M+H]+	LysoPC 18:2	Lipids	LPC	-	1	1313100	269000	640390	569020	2689600	1912500	66992	375590	1193200	707170	2003700	536760	2562800	2572900	2664700	--	--
Cmsp003083	521.2	131.05	520.194	C26H32O11	[M+H]+	Dehydrodiconiferyl alcohol-4-O-glucoside	Others	Others	107870-88-2	2	95798	140890	98285	199630	109270	158040	100740	114960	174830	225870	264890	276010	141310	151910	131600	--	--
pmn001378	519.19	357.14	520.194	C26H32O11	[M-H]-	Pinoresinol-4-O-glucoside	Lignans and Coumarins	Lignans	41607-20-9	2	160170	220830	170910	236440	198090	285830	182970	235550	129220	165740	238050	245210	205890	178480	213990	C17529	--
Lmsp003655	521.2	131.05	520.194	C26H32O11	[M+H]+	Dehydrodiconiferyl alcohol-gamma'-O-glucoside	Phenolic acids	Phenolic acids	-	2	64495	117390	100730	185090	116300	130740	105170	114070	190060	194540	286770	275980	143690	164450	147700	--	--
Lmhp010190	522.36	184.07	521.348	C26H52NO7P	[M+H]+	LysoPC 18:1(2n isomer)	Lipids	LPC	-	1	15427000	1429700	6186400	6035400	3085700	2191300	129340	465650	4971600	2368000	5492300	1847400	8067500	8284800	8544000	--	--
pmp001281	522.36	184.07	521.348	C26H52NO7P	[M+H]+	LysoPC 18:1	Lipids	LPC	-	1	5526600	446680	1907900	1674400	4739300	3385000	154270	741830	1743300	1222500	3048900	898510	4815400	5051900	4809900	--	--
pmb3041	521.09	329.2	522.101	C23H22O14	[M-H]-	Tricin-7-O-saccharic acid	Flavonoids	Flavonoid	-	2	34542	55570	44231	54700	66145	100020	38546	46930	125120	151160	232250	246000	80514	79679	89056	--	--
pmd0136	524.37	184.07	523.364	C26H54NO7P	[M+H]+	LysoPC 18:0(2n isomer)	Lipids	LPC	-	1	4218.8	415.67	1120.5	957.79	8363.1	8362.5	1098.1	3497.3	2552	3280.3	11036	6683.3	15970	15007	16241	--	--
mws0126	524.37	184.07	523.364	C26H54NO7P	[M+H]+	LysoPC 18:0	Lipids	LPC	19420-57-6	2	18777	2114.2	4545.3	3793	22744	34343	4710.3	8140.3	31161	27706	61938	61525	80698	79881	86215	--	--
Lmtn003096	523.21	361.14	524.226	C26H36O11	[M-H]-	Secoisolariciresinol 4-O-glucoside	Lignans and Coumarins	Lignans	-	2	88062	142530	190560	221890	167750	174740	132420	141780	341480	248900	421850	702030	380830	236990	215880	--	--
MWStz043	531.15	163.04	530.142	C26H26O12	[M+H]+	3,4-Di-O-caffeoylquinic acid methyl ester	Alkaloids	Alkaloids	114637-83-1	2	21305	75702	19603	28746	8486.4	64366	14650	14316	9	9	9	9	20554	23135	25778	--	--
pmb2833	529.16	193.1	530.164	C23H30O14	[M-H]-	3-O-Feruloylquinic acid-O-glucoside	Phenolic acids	Phenolic acids	-	2	4644.9	5164.6	4747	3046.8	1511	3948.6	2782.9	3822.1	3970.1	3740.2	4492.3	4480.6	4228.6	5468.9	3061.4	--	--
Lmzn003953	531.23	489.21	532.231	C28H36O10	[M-H]-	Nomilinic acid	Others	Others	35930-20-2	2	15050	6376.6	9908.2	10469	2839.2	3710.5	4400.3	4620.3	30157	34191	41149	31948	15580	14825	15587	--	--
Lmhp007840	534.36	184.07	533.348	C27H52NO7P	[M+H]+	LysoPC 19:2	Lipids	LPC	-	2	8231.7	10314	10813	16020	10941	10859	2840.8	4435.8	11694	11158	39904	31409	16726	14760	12563	--	--
Lmmp003817	535.11	287.05	534.101	C24H22O14	[M+H]+	Kaempferol-3-O-(6''-malonyl)glucoside*	Flavonoids	Flavonols	-	2	286140	369110	379710	403420	166380	244000	189360	180700	599060	552090	627870	681700	294390	376200	369630	--	--
Lmdp004892	535.11	287.05	534.101	C24H22O14	[M+H]+	Kaempferol-3-O-(6''-malonyl)galactoside*	Flavonoids	Flavonols	-	2	299380	334730	362650	398560	200300	221820	237260	205170	633670	486510	574240	833800	364640	346920	536600	--	--
Lmhp010908	536.37	184.07	535.364	C27H54NO7P	[M+H]+	LysoPC 19:1	Lipids	LPC	-	2	11240	650.07	2343	2915.3	3131.6	2744.8	9	972.44	6049.8	2502.4	7351.1	2347.8	7886.7	7436.3	7728.5	--	--
Zmfn000481	535.04	323.03	536.044	C14H22N2O16P2	[M-H]-	Uridine-5'-Diphosphate-D-Xylose	Nucleotides and derivatives	Nucleotides and derivatives	3616-06-6	2	185820	198030	186270	169250	129720	122420	130220	119620	146440	193010	134380	133610	136070	180920	141040	C00190	ko00520,ko00908,ko01100
pmb0686	537.12	289	536.117	C24H24O14	[M+H]+	Eriodictyol-7-O-(6''-malonyl)glucoside	Flavonoids	Dihydroflavone	-	2	24684	24806	28271	37878	41531	41608	21160	27305	68298	27452	38250	53514	42643	26539	39839	--	--
pmn001375	535.18	373.13	536.189	C26H32O12	[M-H]-	1-Hydroxypinoresinol-1-O-Glucoside	Lignans and Coumarins	Lignans	81495-71-8	2	9	14252	10783	9	12506	19719	25337	20248	6237.8	11674	14156	8549	17622	13330	14202	--	--
pmb2228	538.39	184.07	537.379	C27H56NO7P	[M+H]+	LysoPC 19:0	Lipids	LPC	108273-88-7	3	38087	58032	57051	87642	13383	10809	1990.7	7791.9	19967	24576	21812	29252	55164	60138	58271	--	--
Lmdn001925	537.2	375.15	538.205	C26H34O12	[M-H]-	Olivil-4'-O-glucoside	Lignans and Coumarins	Lignans	76880-93-8	3	6102.7	7700.8	8807.1	7690.8	12281	7894.3	6953	11991	30273	23383	26415	19741	11258	9676	8085.4	--	--
pmn001671	547.17	223.1	548.174	C23H32O15	[M-H]-	Furanofructosyl-α-D-(6-mustard acyl)glucoside	Phenolic acids	Phenolic acids	-	2	13970	30719	40670	22468	11926	9	13214	18459	20108	25462	19186	37921	20112	24620	23018	--	--
Lmhp011549	550.39	184.07	549.379	C28H56NO7P	[M+H]+	LysoPC 20:1	Lipids	LPC	-	1	51721	1598.1	10663	9704.9	25914	19894	2576.6	7161.7	10123	8530.2	19091	12389	39322	40912	40724	--	--
pmp000589	551.1	303.05	550.096	C24H22O15	[M+H]+	Quercetin-7-O-(6''-malonyl)glucoside	Flavonoids	Flavonols	-	2	347010	325740	387260	393520	58186	73717	54038	69061	289090	303760	266230	373940	208290	193020	218130	--	--
pma0795	551	303.1	550.096	C24H22O15	[M+H]+	Tricetin-5-O-(6''-malonyl)glucoside	Flavonoids	Flavonoid	-	2	16011	11714	18167	22629	7546.7	9	10883	13076	38320	34954	19644	27138	9170.8	15257	13502	--	--
pmb2979	549.12	387.1	550.132	C25H26O14	[M-H]-	Hesperetin-7-O-(6''-malonyl)glucoside	Flavonoids	Dihydroflavonol	-	1	41502	79920	59815	72759	87949	102190	101390	72796	93894	65320	117880	111920	73434	95218	64283	--	--
mws1138	551.15	303.04	550.143	C24H26N2O13	[M+H]+	Betanin (Betanidin-5-O-glucoside)	Alkaloids	Alkaloids	7659-95-2	2	418790	497530	464900	430900	93214	87918	88301	129680	611620	441790	443010	517860	323460	344100	388890	C08540	ko00965,ko01110
Hmln002355	549.2	387.15	550.204	C27H34O12	[M-H]-	5'-Methoxymatairesinoside	Lignans and Coumarins	Lignans	1691201-82-7	3	47445	76432	69657	75383	78689	110950	111950	82819	65082	62444	116330	139870	85617	86307	74541	--	--
pmd0143	552.4	184.07	551.395	C28H58NO7P	[M+H]+	LysoPC 20:0	Lipids	LPC	108341-80-6	3	3634.5	9	9	967.36	1785.6	1711.2	9	9	9	700.15	1649.9	9	3082.1	2552.8	3240.9	--	--
Rfmb25702	561.2	357.13	562.205	C28H34O12	[M-H]-	Pinoresinol-4-O-(6''-acetyl)glucoside	Lignans and Coumarins	Lignans	-	3	15967	25637	16681	36201	30056	46053	28490	26562	26981	22242	37188	40790	29973	28149	24811	--	--
HJAP064	565.12	317.08	564.088	C25H24O15	[M+H]+	Isorhamnetin-3-O-(6''-malonylglucoside)	Flavonoids	Flavonoid	-	2	9221.8	13233	9835	9842.5	16686	7831.5	11538	5484	9862	22898	19786	12186	7739.2	9609.8	8770.8	--	--
Zmhp005139	565.12	317.07	564.112	C25H24O15	[M+H]+	Tamarixetin-3-O-(6''-malonyl)glucoside	Flavonoids	Flavonoid	-	1	9883.8	11726	3795.5	10403	9	4413.7	13176	3806.5	18090	16368	18734	21347	7619.8	9416.2	9882	--	--
pmp000236	565.16	367.1	564.148	C26H28O14	[M+H]+	Isovitexin-8-O-xylcoside	Flavonoids	Flavonoid carbonoside	-	2	4552.5	4187.8	3045	9	1705800	1209300	1648700	1585200	8359	9	4574.5	12186	497340	557980	492420	--	--
Lmnp102580	565.16	433.11	564.148	C26H28O14	[M+H]+	Apigenin-6-C-(2''-xylosyl)glucoside*	Flavonoids	Flavonoid carbonoside	-	1	18465	24636	13776	20056	9053900	8924500	12745000	10561000	36256	30820	38550	50009	2746100	3938500	3970900	--	--
Lmnp202580	565.16	433.11	564.148	C26H28O14	[M+H]+	Apigenin-8-C-(2''-xylosyl)glucoside*	Flavonoids	Flavonoid carbonoside	-	1	24590	20706	9966.8	13927	9209500	9201000	10661000	11641000	36947	33137	44724	48638	3339000	3895200	3661000	--	--
pmp000411	565.16	433.1	564.148	C26H28O14	[M+H]+	Genistein-8-C-apiosyl(1→6)glucoside	Flavonoids	Isoflavones	-	1	25416	14662	9984.8	20028	9590700	8660100	10458000	10744000	41568	39214	50130	41549	3328900	3850600	3682500	--	--
Smhp004476	565.15	433.11	564.148	C26H28O14	[M+H]+	Isovitexin-2''xyloside	Flavonoids	Flavonoid carbonoside	-	1	21356	15377	11497	13036	10670000	9982400	10976000	13621000	33858	36774	42296	48322	3893500	3522100	3939000	--	--
HJN076	563.18	255.07	564.184	C27H32O13	[M-H]-	Pinocembrin-7-O-neohesperidoside	Flavonoids	Flavonoid	13241-31-1	1	852320	860730	716760	901440	263890	297240	313120	310130	587670	606670	718950	794960	696570	599150	526090	C09828	--
HJN079	563.18	255.07	564.184	C27H32O13	[M-H]-	Pinocembrin-7-O-rutinoside	Flavonoids	Flavonoid	118985-31-2	2	878200	807820	762430	940420	351720	291170	301690	292120	583220	588450	724060	774720	730400	633080	626510	--	--
pmb2922	565.05	323.1	566.055	C15H24N2O17P2	[M-H]-	Uridine 5'-diphospho-D-glucose	Nucleotides and derivatives	Nucleotides and derivatives	133-89-1	1	1914600	2544500	2091000	2186800	1740700	1671400	1535900	1627400	2510400	2446900	1532800	1724500	1884400	1976900	1553900	C00029	ko00040,ko00052,ko00053,ko00240,ko00500,ko00520,ko00561,ko00908,ko01100,ko01110
Lmpp003930	579.15	271.06	578.142	C30H26O12	[M+H]+	Apigenin-7-O-(6''-p-Coumaryl)glucoside	Flavonoids	Flavonoid	-	1	78706	142580	156290	164570	2215700	2016500	2083100	2090500	30700000	31645000	32280000	35954000	14560000	12387000	13583000	--	--
pme0368	579.17	271.01	578.164	C27H30O14	[M+H]+	Apigenin-7-O-rutinoside (Isorhoifolin)	Flavonoids	Flavonoid	552-57-8	1	112700	153400	190480	176990	2747700	2087400	2875600	2997300	31829000	33693000	32804000	34711000	15833000	15350000	17331000	--	--
Lmyp004081	579.17	313.07	578.164	C27H30O14	[M+H]+	Isovitexin-2''-O-rhamnoside	Flavonoids	Flavonoid carbonoside	-	2	7825.5	9	9	3122.5	79415	44228	111660	94698	3092.8	9	9	9	22624	30061	33493	--	--
mws0047	579.17	271.07	578.164	C27H30O14	[M+H]+	Apigenin-7-O-neohesperidoside (Rhoifolin)	Flavonoids	Flavonoid	17306-46-6	1	81984	151220	135210	169720	2723900	2074900	2503900	2768800	31188000	31128000	31614000	34379000	14236000	15385000	16183000	C12627	ko00944
Lmgp004474	579.17	271.06	578.164	C27H30O14	[M+H]+	Genistein-7-O-galactoside-rhamnose	Flavonoids	Isoflavones	-	1	130620	151900	131920	186980	2260700	1973800	2137600	2711000	32583000	30090000	32546000	36342000	16444000	15219000	17203000	--	--
Smsp002643	579.17	271.06	579.171	C27H31O14+	[M]+	Pelargonidin-3-O-rutinoside	Flavonoids	Anthocyanins	-	3	25539	25714	33157	45351	1147.2	9	9	550.81	17167	14803	16751	23962	15977	11437	19893	C12644	ko00942
Zmjp003179	581.15	449.11	580.142	C26H28O15	[M+H]+	Orientin-2''-O-xyloside	Flavonoids	Flavonoid	-	3	9	9	9	2226.5	44712	48419	41530	56394	9	9	9	2242.5	17472	16886	18932	--	--
pmb0566	581.15	383.2	580.143	C26H28O15	[M+H]+	Luteolin-7-O-glucoside-5-O-arabinoside	Flavonoids	Flavonoid	-	2	25261	32106	25834	29270	11446	9	15858	14580	9	15140	9	9806	15949	9868.8	12856	--	--
pmp000238	581.15	383.07	580.143	C26H28O15	[M+H]+	Luteolin-6-C-arabinoside-7-O-glucoside	Flavonoids	Flavonoid carbonoside	-	2	125830	180940	154250	238220	655980	577000	443640	586970	657950	497740	551030	734160	442190	413600	357480	--	--
mws0046	579.17	271.06	580.179	C27H32O14	[M-H]-	Naringenin-7-O-Neohesperidoside(Naringin)	Flavonoids	Dihydroflavone	10236-47-2	1	327840	425870	366970	559390	574140	619360	601050	588470	682630	777190	840350	965610	587040	611960	589040	C09789	ko00941
MWSHY0056	581.19	273.08	580.179	C27H32O14	[M+H]+	Naringenin-7-O-Rutinoside(Narirutin)	Flavonoids	Dihydroflavone	14259-46-2	1	15125000	17950000	17712000	22333000	21410000	23758000	25160000	23477000	22326000	28414000	27329000	28568000	23021000	22086000	21551000	C09793	--
Zmhn001446	579.21	417.16	580.216	C28H36O13	[M-H]-	syringaresinol-4'-O-glucopyranosid	Lignans and Coumarins	Lignans	-	2	71609	107410	80224	102460	122420	174580	102510	149770	307080	265870	347000	542660	199740	205130	181990	--	--
Lmqn001932	579.21	417.16	580.216	C28H36O13	[M-H]-	Syringaresinol-4'-O-glucoside	Lignans and Coumarins	Lignans	7374-79-0	2	9	17962	9468.2	10042	20667	23991	14806	18782	26815	14423	28360	26240	14574	26240	25910	C10890	--
Lmjp001367	581.15	287.05	581.15	C26H29O15+	[M]+	Cyanidin-3-O-(2''-O-xylosyl)galactoside	Flavonoids	Anthocyanins	-	3	5095.6	17423	10297	20172	18954	17055	11171	12005	48094	48690	38031	56573	26860	40992	30730	--	--
pmb0492	584.28	325	583.268	C34H37N3O6	[M+H]+	N',N'',N'''-p-Coumaroyl-cinnamoyl-caffeoyl spermidine	Alkaloids	Phenolamine	-	2	9	9	1991.4	2561.8	3420.9	2010.7	1709.2	3414.6	1428.6	2006.4	9	2559.2	1728.3	3129.6	1422	--	--
Hmgp003641	593.18	447.13	592.177	C28H32O14	[M+H]+	Chrysoeriol-6-C-rhamnoside-7-O-rhamnoside	Flavonoids	Flavonoid	-	2	2109.1	4198.9	3539.3	4462.6	133120	120600	121260	156170	453900	431860	471180	294560	126080	159780	154530	--	--
Zmjp005293	593.19	285.08	592.179	C28H32O14	[M+H]+	Robinson-7-O-Neohesperidin	Flavonoids	Flavonoid	-	2	4422.4	5980.7	3961.4	7191.2	224120	174970	194820	199710	611990	552570	642620	427870	200950	191960	209600	--	--
pmp001288	593.19	285.1	592.179	C28H32O14	[M+H]+	Acacetin-7-O-rutinoside (Linarin)	Flavonoids	Flavonoid	480-36-4	1	6963.1	5528.6	8654.8	12034	292870	290220	304150	285380	1129900	973860	1215900	686330	329050	357230	336070	--	--
Rfmb056	591.21	387.14	592.216	C29H36O13	[M-H]-	Medioresinol-4'-O-(6'''-acetyl)glucoside	Lignans and Coumarins	Lignans	-	2	17547	32808	23909	30796	44536	54397	53050	48732	46265	41994	50283	54568	34970	43074	41754	--	--
pmp000239	595.13	505.09	594.122	C26H26O16	[M+H]+	Luteolin-6-C-(5''-glucuronyl)xyloside	Flavonoids	Flavonoid	-	2	9	9	9	9	113770	108540	101020	105720	9	9	9	9	38740	33704	51100	--	--
mws1290	593.13	285	594.137	C30H26O13	[M-H]-	Kaempferol-3-O-(6''-p-Coumaroyl)glucoside (Tiliroside)	Flavonoids	Flavonols	20316-62-5	2	2200600	3224000	2688700	3291600	5769200	5293400	4482100	5191800	6162800	6159600	7871000	7835300	4797100	5092500	4500200	C17140	--
Lmyp004407	595.14	287.05	594.137	C30H26O13	[M+H]+	Kaempferol-3-O-(2''-p-Coumaroyl)galactoside	Flavonoids	Flavonoid	-	2	10856000	14209000	14057000	16165000	22860000	26051000	23908000	23667000	26786000	25692000	30722000	31657000	20726000	22948000	22935000	--	--
Hmjn004446	593.13	285.04	594.137	C30H26O13	[M-H]-	Luteolin-7-O-(6''-caffeoyl)rhamnoside	Flavonoids	Flavonoid	-	2	2218400	2951400	2718300	3401200	5596500	5715400	4656400	5831700	6046200	6128300	7527200	7317900	5122100	4748900	4339700	--	--
Zmjp003291	595.17	433.12	594.158	C27H30O15	[M+H]+	"Vitexin-2""-O-galactoside"	Flavonoids	Flavonoid	-	2	81324	99523	72940	75261	435400	385420	452840	454050	87917	79025	112710	125740	229240	261250	234750	--	--
MWSHY0061	595.16	287.06	594.158	C27H30O15	[M+H]+	Kaempferol-3-O-neohesperidoside	Flavonoids	Flavonoid	32602-81-6	2	124070	123130	139200	91154	2371100	2016600	2229700	2696900	5261800	5313000	6050300	5392000	2172500	2307000	2338300	--	--
Lmnp202682	595.17	463.13	594.158	C27H30O15	[M+H]+	5,7,4'-Trihydroxy-8-methoxyflavone-6-C-[Xylosyl-(1-2)]-glucoside	Flavonoids	Flavonoid carbonoside	-	3	9	9	9	9	223210	225280	262600	240770	9	9	9	9	72804	69629	94710	--	--
MWSslk254	595.17	287.06	594.158	C27H30O15	[M+H]+	Kaempferol-3-O-glucorhamnoside	Flavonoids	Flavonoid carbonoside	40437-72-7	2	91474	91488	93637	78828	1973000	1870000	2318500	2206000	4524300	5250600	5968100	5850400	2273600	2046100	2181500	--	--
Lmsp004670	595.17	287.06	594.158	C27H30O15	[M+H]+	Kaempferol-3-O-glucoside-7-O-rhamnoside	Flavonoids	Flavonols	-	3	1644700	1659700	1289300	2193900	9	9	9	9	488780	343400	504280	655610	733490	589150	735330	--	--
pmp000592	595.17	325.09	594.158	C27H30O15	[M+H]+	Apigenin-7,4'-di-O-Glucoside	Flavonoids	Flavonoid	-	3	3901	5127.4	5798.7	3998.9	7127.7	9056.8	7217.3	6251.5	10587	9129.1	9336.9	10819	5695.3	5247	5891.1	--	--
pmp000593	595.17	449.1	594.158	C27H30O15	[M+H]+	Luteolin-7-O-rutinoside*	Flavonoids	Flavonoid	3563-98-2	1	102680	77985	90784	71624	1559400	1211700	1609900	1862700	3626600	3706900	3975900	3778500	1635100	1725300	1790300	--	--
pme1605	593.15	285	594.158	C27H30O15	[M-H]-	Kaempferol-3-O-robinobioside(Biorobin)	Flavonoids	Flavonols	17297-56-2	1	241010	251980	258480	254350	4179200	3780500	4351000	4274500	8647300	10042000	9814000	8896900	3936200	3969900	4218100	--	--
Lmlp002990	595.17	313.07	594.158	C27H30O15	[M+H]+	Isosaponarin(Isovitexin-4'-O-glucoside)	Flavonoids	Flavonoid carbonoside	19416-87-6	2	9	9	9	9	645470	597440	656370	706640	9	9	9	9	211600	222430	259420	--	--
pme1665	593.15	311	594.158	C27H30O15	[M-H]-	Isovitexin-7-O-glucoside(Saponarin)	Flavonoids	Flavonoid carbonoside	20310-89-8	1	60416	83630	55242	52774	379840	379500	386620	402170	100750	90478	102080	100230	260240	191000	175060	C08064	--
MWSslk146	595.17	433.12	594.158	C27H30O15	[M+H]+	4'-O-Glucosylvitexin	Flavonoids	Flavonoid	38950-94-6	2	28075	31696	44618	16813	2170900	1700300	1593700	2349700	64982	73894	75774	66100	620420	629960	588130	--	--
pmp001106	595.17	577.16	594.158	C27H30O15	[M+H]+	Vitexin-2''-O-glucoside	Flavonoids	Flavonoid carbonoside	61360-94-9	1	1119900	1404000	1314100	1278400	6143000	5479400	6164800	5906600	1533100	1785600	2159900	2086500	3677300	3705400	4191000	C04024	ko00944
pmp001079	595.17	449.1	594.158	C27H30O15	[M+H]+	Luteolin-7-O-neohesperidoside (Lonicerin)*	Flavonoids	Flavonoid	25694-72-8	1	76062	91448	74720	92661	1780400	1431200	1938400	2043000	4723800	5065200	4555300	4421900	1563400	1622700	2056900	C12630	ko00944
Lmsn002815	593.15	285.04	594.158	C27H30O15	[M-H]-	Kaempferol-3-O-rutinoside(Nicotiflorin)*	Flavonoids	Flavonoid	17650-84-9	1	43866	62767	59257	58063	629310	1083800	645200	576080	1372000	1166400	1423000	1714900	609020	612220	581990	C21833	ko00944,ko01110
Lmnp102682	595.17	463.13	594.158	C27H30O15	[M+H]+	Hispidulin-8-C-(2''-O-xylosyl)glucoside	Flavonoids	Flavonoid carbonoside	-	3	9	9	9	9	235310	229600	215940	297830	9872	9	9	9	82632	89717	88644	--	--
mws1073	595.17	457.2	594.158	C27H30O15	[M+H]+	Apigenin-6,8-di-C-glucoside (Vicenin-2)	Flavonoids	Flavonoid	23666-13-9	1	4443800	4670900	4427800	4117700	20166000	18111000	18468000	19330000	5284000	4814700	7354000	8738200	12006000	11227000	12741000	C10195	--
mws0791	593.19	285	594.195	C28H34O14	[M-H]-	Poncirin (Isosakuranetin-7-O-neohesperidoside)	Flavonoids	Dihydroflavone	14941-08-3	1	198060	263720	232080	318850	509850	495100	413600	512810	533760	553850	700120	672470	456650	442620	429290	C09830	--
Lmpp003789	595.14	287.06	595.145	C30H27O13+	[M]+	Cyanidin-3-O-(6''-O-p-Coumaroyl)glucoside	Flavonoids	Anthocyanins	-	3	101660	107830	105640	87362	1851700	1509600	2375900	2195900	5133000	5308100	5262400	5392500	1931500	1983100	1863200	C12095	ko00942
pme1773	595.17	287.06	595.166	C27H31O15+	[M]+	Cyanidin-3-O-rutinoside (Keracyanin)	Flavonoids	Anthocyanins	28338-59-2	3	8206.6	11991	12291	20744	9	2395.3	9	9	5761	6790	9	8567.1	4771.6	7910.1	9234.8	C08620	ko00942
MWSHY0092	597.18	289.07	596.174	C27H32O15	[M+H]+	Eriodictyol-7-O-Rutinoside (Eriocitrin)	Flavonoids	Dihydroflavone	13463-28-0	1	507460	711250	524550	758440	914700	1026500	783560	1176200	1379400	1827200	1453500	1470500	939030	1048200	889060	C09732	--
Hmmn004152	595.17	459.11	596.174	C27H32O15	[M-H]-	Neoeriocitrin	Flavonoids	Flavonoid	13241-32-2	2	93523	109630	99427	85781	197710	101920	184180	203560	190250	248240	242590	311260	149210	205470	155070	C09805	--
pmb3002	607.17	299	608.174	C28H32O15	[M-H]-	Chrysoeriol-7-O-rutinoside	Flavonoids	Flavonoid	-	1	120490	128890	138950	102990	6362700	4854300	6474600	6159700	12082000	12463000	10494000	6960700	4821700	4688100	3915000	--	--
pmp001080	609.18	463.12	608.174	C28H32O15	[M+H]+	Diosmetin-7-O-Neohesperidoside (Neodiosmin)	Flavonoids	Flavonoid	38665-01-9	1	93626	114190	104720	80142	4529800	3866800	4654400	4360600	8033000	8754900	8061700	6131300	3021600	3367000	3647900	--	--
MWSHY0190	609.18	301.08	608.174	C28H32O15	[M+H]+	Diosmetin-7-O-rutinoside (Diosmin)	Flavonoids	Flavonoid	520-27-4	1	93000	151930	157140	108800	6034500	5394800	5843900	5932400	11806000	11358000	10229000	7404300	4292800	4858400	4744600	C10039	--
Hmgp002121	609.18	463.08	608.176	C31H28O13	[M+H]+	Hispidulin-7-O-(6''-O-p-Coumaroyl)Glucoside	Flavonoids	Flavonoid	-	2	128590	149510	165910	149140	6454500	5070500	6862500	6461900	12167000	11393000	12005000	7107500	4514400	5156300	5870600	--	--
Lmpp003929	609.16	301.07	609.16	C31H29O13+	[M]+	Peonidin-3-O-(6''-O-p-coumaroyl)glucoside	Flavonoids	Anthocyanins	-	3	101540	103830	106950	103680	5414200	4586800	5455500	5641000	9880900	11055000	10212000	6923700	4022800	4587700	4441900	--	--
Lmtp003079	609.18	301.07	609.181	C28H33O15+	[M]+	Peonidin-3-O-rutinoside	Flavonoids	Anthocyanins	-	3	108020	113710	139120	100910	9	1986.5	7290.2	9	37016	20452	17868	34042	41718	41095	47508	--	--
pmb0665	611.16	465.1	610.153	C27H30O16	[M+H]+	Orientin-7-O-glucoside	Flavonoids	Flavonoid carbonoside	-	2	572990	485280	555920	655410	197090	160980	283680	217450	1221300	1177000	806910	864460	482250	649380	552780	--	--
pmb0711	611.16	303.1	610.153	C27H30O16	[M+H]+	Quercetin-7-O-rutinoside	Flavonoids	Flavonols	147714-62-3	2	793430	839710	705530	1031300	185650	170180	182020	167270	902340	919260	1076200	1185600	684630	598510	680120	--	--
Xmyp005599	611.16	287.06	610.153	C27H30O16	[M+H]+	Kaempferol-3-O-galactoside-4'-O-glucoside	Flavonoids	Flavonoid	-	3	34629	43641	41416	52322	46645	50662	37992	41599	61810	41808	65216	86284	40038	49004	60869	--	--
Zmcn003728	609.15	285.04	610.153	C27H30O16	[M-H]-	kaempferol-3,7-diglucoside	Flavonoids	Flavonoid	-	2	12834	9051	23234	12817	4288	3207	7998	10739	12214	9906.2	12269	8550.8	13854	7455	18291	--	--
Lmmp003091	611.16	303.05	610.153	C27H30O16	[M+H]+	Quercetin-3-O-(4''-O-glucosyl)rhamnoside	Flavonoids	Flavonols	59262-54-3	2	2086900	2669200	2233900	2849400	212280	277490	392720	328970	3328100	3277900	3318500	3121900	1851500	1958400	1738300	C17563	--
Lmbp002336	611.16	303.05	610.153	C27H30O16	[M+H]+	Quercetin-3-O-(2''-O-rhamnosyl)galactoside	Flavonoids	Flavonols	-	2	48545	40952	45906	47674	9899.2	9	8843.8	11387	24575	34598	41341	43328	22861	34175	38740	--	--
Zmhp002409	611.16	491.12	610.153	C27H30O16	[M+H]+	Isoluteolin-6,8-di-C-glucoside	Flavonoids	Flavonoid	-	2	8093	16994	9287.5	10406	88160	103720	82834	86714	13010	21996	23024	18733	45345	43108	33652	--	--
pmp000126	611.16	593.2	610.153	C27H30O16	[M+H]+	Luteolin-6,8-di-C-glucoside*	Flavonoids	Flavonoid carbonoside	29428-58-8	2	25728	33796	33581	32419	253840	244760	179440	287960	43966	52896	54743	53750	106870	110480	109280	C10102	--
Lmbp002592	611.16	287.05	610.153	C27H30O16	[M+H]+	Kaempferol-3,7-di-O-glucoside	Flavonoids	Flavonoid	-	2	78482	78849	65562	109780	9	9	9	9	23117	9881.2	20534	21513	35896	32509	38099	--	--
Lmjp002461	611.16	303.05	610.153	C27H30O16	[M+H]+	Quercetin-3-O-neohesperidoside	Flavonoids	Flavonols	117611-67-3	1	883820	810020	696960	817790	169360	176260	116770	194040	1058300	1191700	1023900	1372500	806310	596490	599340	--	--
pmn001583	609.15	300	610.153	C27H30O16	[M-H]-	Quercetin-3-O-robinobioside	Flavonoids	Flavonols	52525-35-6	1	1178500	1606800	1506000	1392400	126130	97508	156100	146920	1966500	1729800	2280200	1805500	1179400	1131300	1202600	--	--
Hmcp001598	611.16	317.06	610.153	C27H30O16	[M+H]+	Isorhamnetin-3-O-(2''-O-xylosyl)glucoside	Flavonoids	Flavonols	-	3	91274	98013	145370	96866	92398	102080	105070	107680	42732	47914	41865	83063	98846	112690	80786	--	--
mws0059	609.15	301	610.153	C27H30O16	[M-H]-	Quercetin-3-O-rutinoside (Rutin)	Flavonoids	Flavonols	153-18-4	1	2504500	2478700	2506500	3360400	806310	774810	1319700	1291400	5317600	5895700	4940400	4096900	2649100	2647600	2586900	C05625	ko00944,ko01100,ko01110
HJAP024	611.16	593.15	610.154	C27H30O16	[M+H]+	Kaempferol-6,8-di-C-glucoside*	Flavonoids	Flavonoid	-	3	14444	9125.2	12146	10808	118670	121620	99298	138080	15365	39836	21791	17676	57020	53208	62387	--	--
mws0036	609.18	301.09	610.19	C28H34O15	[M-H]-	Hesperetin-7-O-rutinoside (Hesperidin)	Flavonoids	Dihydroflavone	520-26-3	1	1062300	828710	870540	986440	1273700	1264500	1238400	1407900	1586400	1441300	1837200	1925200	1097700	1445300	1402900	C09755	--
MWSHY0019	611.2	303.09	610.19	C28H34O15	[M+H]+	Hesperetin-7-O-neohesperidoside(Neohesperidin)	Flavonoids	Dihydroflavone	13241-33-3	1	524410	442380	502220	625820	661670	659090	643500	788170	940890	875170	916600	979190	885720	699290	733700	C09806	ko00941
Lmpp003662	611.14	303.05	611.14	C30H27O14+	[M]+	Delphinidin-3-O-(6''-O-p-coumaroyl)glucoside	Flavonoids	Anthocyanins	-	3	2352000	1698000	1800900	2186000	272940	150350	345020	350110	2623800	3039100	2841600	2935600	1490300	1484000	1762700	C16370	ko00942
Smsp001640	611.16	317.07	611.161	C27H31O16+	[M]+	Petunidin-3-O-glucoside-5-O-arabinoside	Flavonoids	Anthocyanins	-	3	512890	406480	316800	378880	585730	512100	819990	726890	124230	149960	102220	57588	328740	397950	586940	--	--
mws4134	611.14	306.08	612.152	C20H32N6O12S2	[M-H]-	Oxiglutatione	Amino acids and derivatives	Amino acids and derivatives	27025-41-8	2	44264	19806	9869.7	13176	17547	26424	20569	17310	11666	16774	18071	16501	13462	18873	15044	C00127	ko00480,ko01100
Rfmb26201	621.22	417.16	622.226	C30H38O14	[M-H]-	Syringaresinol-4'-O-(6''-acetyl)glucoside	Lignans and Coumarins	Lignans	-	2	87171	182120	111960	177490	288970	375030	269710	284440	321670	278120	322360	385590	210500	235210	236320	--	--
Hmjp002999	625.18	317.06	624.162	C28H32O16	[M+H]+	Isorhamnetin-3-O-rutinoside (Narcissin)	Flavonoids	Flavonoid	604-80-8	3	4756600	4976700	4882500	5068700	776770	576960	1100500	1183700	2498000	3256200	3296800	2607600	2984600	2509300	3295600	--	--
HJN051	623.16	315.05	624.168	C28H32O16	[M-H]-	Tamarixetin-3-O-rutinoside	Flavonoids	Flavonoid	-	2	1811000	2177300	1980100	2316600	853020	623390	1051800	1075400	3197300	3305000	3124100	2715000	1815700	2091500	1971700	--	--
HJAP120	625.17	317.07	624.168	C28H32O16	[M+H]+	Rhamnetin-3-O-Rutinoside	Flavonoids	Flavonoid	-	2	4207000	5518600	4237100	5388700	820360	763700	1206000	936560	2248900	2895800	3134700	2183500	2683700	2596800	2873700	--	--
Zmxp002867	625.17	301.07	624.168	C28H32O16	[M+H]+	Chrysoeriol-5,7-di-O-glucoside	Flavonoids	Flavonoid	-	2	5292.8	9	9	9	62262	52137	62794	56655	27912	32596	30284	26462	32156	23435	23543	--	--
Lmsp004721	625.18	317.07	624.169	C28H32O16	[M+H]+	Tamarixetin-3-O-glucoside-7-O-rhamnoside	Flavonoids	Flavonoid	-	1	4475400	4528300	4310100	5230000	834070	496880	1087800	1077800	2658200	3067900	3183500	2587100	2626300	2342600	2807200	--	--
Lmsp004045	625.18	317.07	624.169	C28H32O16	[M+H]+	Isorhamnetin-3-O-glucoside-7-O-rhamnoside	Flavonoids	Flavonols	-	2	43900	66664	48559	54266	3589	8369.5	6044.5	5288.5	60751	59204	27248	42249	37072	27916	34736	--	--
MWSHY0064	625.17	317.07	624.169	C28H32O16	[M+H]+	Isorhamnetin-3-O-neohespeidoside	Flavonoids	Flavonoid	55033-90-4	1	4971400	5061700	4520000	5470000	975870	777110	1116600	1158200	3285800	3993100	3201800	2840100	2311200	2949300	3415500	--	--
Lmsp003939	625.18	317.07	624.169	C28H32O16	[M+H]+	Isorhamnetin-3-O-galactoide-7-O-rhamnoside	Flavonoids	Flavonols	-	2	51080	65078	36044	47512	4539.8	9	8311.5	8314.2	31712	59086	18918	46823	15876	36293	17370	--	--
pmp000127	625.18	607.2	624.169	C28H32O16	[M+H]+	Chrysoeriol-6,8-di-C-glucoside	Flavonoids	Flavonoid carbonoside	-	1	616630	465350	560090	389090	208990	180260	205800	222030	378680	324080	439220	400420	388840	350690	413080	--	--
pmb0603	625.18	301.6	624.169	C28H32O16	[M+H]+	Chrysoeriol-7,4'-di-O-glucoside	Flavonoids	Flavonoid	-	2	17367	19018	6758	16960	9822	9	6045	8507.5	7276.2	4577	9524	5966.8	10396	7411.2	7041.5	--	--
Lmmp002463	625.18	317.07	624.169	C28H32O16	[M+H]+	Sexangularetin-3-O-glucoside-7-O-rhamnoside	Flavonoids	Flavonols	-	1	5736900	6350400	4160400	4389500	832540	719370	1060900	1182300	2868000	3226500	3494200	2947800	2805400	2517100	2680600	--	--
Zmhn002574	623.16	315.05	624.169	C28H32O16	[M-H]-	Rhamnazin 3-Glucosyl-Arabinofuranoside	Flavonoids	Flavonoid	-	2	412970	515880	461100	550030	338410	419410	356740	417050	383840	328950	642660	539990	456500	430360	437200	--	--
Lmnp002584	625.18	463.13	624.169	C28H32O16	[M+H]+	Hispidulin-8-C-(2''-O-glucosyl)glucoside	Flavonoids	Flavonoid carbonoside	-	2	14119	23357	14022	18571	47214	33196	45723	39596	48568	43225	74228	60103	45810	30325	30656	--	--
Lmhp003217	625.17	317.06	624.169	C28H32O16	[M+H]+	2'-Hydoxy,5-methoxyGenistein-O-rhamnosyl-glucoside	Flavonoids	Isoflavones	-	1	5305100	4846700	4672600	3911700	901300	721450	1168800	1162500	2902700	3253300	3118800	2662100	2351500	2785600	2812100	--	--
Lmcn005735	623.2	315.08	624.205	C29H36O15	[M-H]-	Methylhesperidin	Flavonoids	Flavonoid	11013-97-1	1	402340	510090	461250	500280	419280	387710	397810	415300	403980	337050	655230	659890	486440	446030	381320	C17393	--
MWSslk141	625.22	317.1	624.205	C29H36O15	[M+H]+	Hesperidin methylchalcone	Flavonoids	Chalcones	24292-52-2	1	440830	529810	437150	588600	385980	392630	335950	328920	547350	534230	739800	813430	453660	416080	496920	--	--
Lmpp003815	625.16	317.07	625.155	C31H29O14+	[M]+	Petunidin-3-O-(6''-O-p-Coumaroyl)glucoside	Flavonoids	Anthocyanins	-	3	4654600	4140900	3697400	4914200	736200	645700	967670	927780	2212800	3088700	2590500	2385700	2370300	2615800	2666500	--	--
pmp001310	627.16	303.1	626.148	C27H30O17	[M+H]+	6-Hydroxykaempferol-3,6-O-Diglucoside	Flavonoids	Flavonols	-	2	45291	41653	28375	31686	40636	30160	37539	52493	66353	102090	69641	73430	34059	54125	79146	--	--
Lmsp003729	627.16	319.05	626.148	C27H30O17	[M+H]+	Myricetin-3-O-rutinoside	Flavonoids	Flavonols	-	2	3004200	2773600	3325000	3139300	97088	134640	140150	201390	878620	615760	741380	937600	1395900	2199600	1900000	--	--
Lmtp003677	627.16	303.04	626.148	C27H30O17	[M+H]+	Quercetin-3-O-sophoroside (Baimaside)	Flavonoids	Flavonols	18609-17-1	2	44912	57138	48366	33898	21929	27505	32733	35924	82624	103550	92287	64349	40032	24801	46245	C12667	ko00944
Hmcp005575	627.15	303.05	626.148	C27H30O17	[M+H]+	Quercetin-5,4ʹ-di-O-glucoside	Flavonoids	Flavonoid	-	2	9	7876.2	8402	13538	19998	18092	16263	13750	23273	14888	14634	29669	11196	13613	14962	--	--
pmb0618	627.19	465.1	626.185	C28H34O16	[M+H]+	Hesperetin-8-C-glucoside-3'-O-glucoside	Flavonoids	Flavonoid carbonoside	-	2	126540	122120	129580	124570	64427	61142	61160	79282	83839	90358	73145	91176	85072	108030	85877	--	--
pmb0645	627.19	465.2	626.185	C28H34O16	[M+H]+	Hesperetin-6-C-glucoside-7-O-glucoside	Flavonoids	Flavonoid carbonoside	-	2	517060	393320	346590	423200	12631	21818	23800	32241	108870	101050	80690	147230	225450	219350	236730	--	--
pmb2970	625.18	565.3	626.185	C28H34O16	[M-H]-	Hesperetin-5,7-di-O-glucoside	Flavonoids	Dihydroflavonol	-	2	5480	7637.3	4872.9	10336	10198	10584	7769.7	9822.6	10908	6194.6	9989.6	11326	11321	9618.8	6863	--	--
Lmcp005542	627.13	303.05	627.134	C30H27O15+	[M]+	Delphinidin-3-O-(6''-O-caffeoyl)glucoside	Flavonoids	Anthocyanins	-	3	5150	12839	12307	14215	9669.2	10970	21901	12346	22476	15524	22533	25682	11662	14200	24028	--	--
Hmgp003086	639.19	331.08	638.184	C29H34O16	[M+H]+	Tricin-7-O-rutinoside	Flavonoids	Flavonoid	-	2	9	9	9	9	26072	13422	21303	15354	59402	93890	67605	93371	30990	39746	42644	--	--
Lmpp003958	639.17	331.08	639.171	C32H31O14+	[M]+	Malvidin-3-O-(6''-O-p-coumaroyl)glucoside	Flavonoids	Anthocyanins	-	3	9	9	9	9	65998	54346	54293	46428	73765	120040	147580	110630	59173	33233	52589	--	--
Hmcp001578	641.17	479.11	640.163	C28H32O17	[M+H]+	Isorhamnetin-3,7-O-diglucoside	Flavonoids	Flavonols	6758-51-6	1	164550	159020	139750	202170	43512	26158	53973	54733	152470	249010	172000	122840	109050	101100	144080	--	--
Lmsp003252	641.17	317.07	640.164	C28H32O17	[M+H]+	Isorhamnetin-3-O-sophoroside	Flavonoids	Flavonols	-	1	245670	294690	194510	326390	66973	69108	74252	80260	257910	168360	313120	201650	148080	146740	137440	--	--
pmf0615	641.17	317.07	641.171	C28H33O17+	[M]+	Petunidin-3,5-di-O-glucoside	Flavonoids	Anthocyanins	25846-73-5	3	12466	18382	17649	15267	7200.2	12811	8342.3	6464.7	5496	5383.7	2879.5	5175.7	7547	9905.2	13916	--	--
pmp000128	653.17	347.1	652.164	C29H32O17	[M+H]+	Limocitrin-3-O-(3-hydroxy-3-methylglutarate)glucoside	Flavonoids	Flavonols	-	1	105870	85152	65040	54057	127290	96298	84875	125600	81894	77837	68555	61594	86380	67232	114000	--	--
pmb0713	655.19	331.08	654.18	C29H34O17	[M+H]+	Tricin-7-O-(2''-O-glucosyl)glucoside	Flavonoids	Flavonoid	-	2	9	9	9	9	13233	18882	44357	22260	9	9	4539.5	9	6814.5	7555.5	3782.2	--	--
pmp001081	667.19	361.09	666.18	C30H34O17	[M+H]+	Sudachiin B	Flavonoids	Flavonoid	98891-96-4	2	19429	15981	18818	5698.5	47525	41896	52858	46208	9	9	9	9	29131	24847	31911	--	--
pmp001082	667.19	361.09	666.18	C30H34O17	[M+H]+	Sudachiin C	Flavonoids	Flavonoid	101339-35-9	2	9	16419	18263	6801.1	33741	53488	38769	52533	9	9	9	9	28078	22881	24833	--	--
pmb2819	665.1	218.1	666.201	C27H38O19	[M-H]-	O-Caffeoyl maltotriose	Phenolic acids	Phenolic acids	-	3	3496.8	4205.2	4089.8	3431.8	3157.2	2931.6	3295.3	4340.7	3468.7	1037.8	1140.6	3081.1	4691.3	4202.1	3039.7	--	--
mws4163	665.21	485.3	666.222	C24H42O21	[M-H]-	Nystose	Others	Saccharides and Alcohols	13133-07-8	1	11581	13016	28775	28994	115460	177270	119710	169310	6590.1	8522.9	7082.7	15781	62302	52863	67966	--	--
pmb0475	671.18	509	670.174	C29H34O18	[M+H]+	Gallic acid-4-O-(6'''-feruloyl)sophoroside	Tannins	Tannin	-	3	9	12672	5217.8	8161	9	12609	9	5175.8	12564	13340	8145.5	9	11812	8163	12616	--	--
Hmcp001579	671.18	347.07	670.175	C29H34O18	[M+H]+	Limocitrin-3-O-sophoroside	Flavonoids	Flavonoid	-	2	9	3682	9	3840	9	9	9	9	21805	63906	42307	31838	9263.8	8157	8309.2	--	--
Hmcp001628	671.18	347.07	670.175	C29H34O18	[M+H]+	Limocitrin-3,7-di-O-glucoside	Flavonoids	Flavonoid	-	2	7312.2	8685.8	9	2347.4	14762	9463.5	22888	16750	9	9	9	1009.2	6328.5	10737	6061.5	--	--
pmp001276	677.37	677.37	676.367	C33H56O14	[M+H]+	1-Linolenoyl-rac-glycerol-diglucoside	Lipids	Free fatty acids	-	1	4017.5	9	9	6905.6	9	4956.5	9	9	8877.1	3724.2	12729	21111	16847	16197	14455	--	--
Lmhp008513	677.37	261.22	676.367	C33H56O14	[M+H]+	2-α-Linolenoyl-glycerol-1,3-di-O-glucoside	Lipids	Glycerol ester	-	1	2734.7	2289.3	2471.3	1557	845.11	2080	1391.7	9	9	9	466.48	1001.2	4503.7	4160.5	5855.4	--	--
Lmyn005812	675.36	397.14	676.367	C33H56O14	[M-H]-	Gingerglycolipid A	Lipids	Glycerol ester	145937-22-0	3	30251	32803	33177	30994	8915.2	14108	4152.1	6430.4	4551	4917.5	7374.1	11564	52678	54006	51303	--	--
Lmmn004145	675.41	397.14	679.419	C38H60O10	[M-H]-	3-O-(2-O-Acetyl-glucosyl)oleanolic acid	Terpenoids	Triterpene	-	3	115660	78766	124330	69844	46985	59851	45237	35200	15576	21255	23267	26224	179270	184730	175150	--	--
pmf0287	686.1	339	685.133	C21H33N7O13P2S-2	[M-H]-	3'-Dephospho-CoA	Nucleotides and derivatives	Nucleotides and derivatives	3633-59-8	3	115600	166460	121940	121310	112160	102780	121180	142530	125960	108710	115680	117390	112500	106190	119170	C00882	ko00770,ko01100
pmp001083	704.4	686.39	703.39	C34H53N7O9	[M+H]+	Citrusin I	Alkaloids	Alkaloids	139626-28-1	1	9	9	9	9	906790	985870	907370	1073100	262260	278560	347150	332880	359250	392600	416630	--	--
Lmqp001812	713.16	465.1	713.157	C30H33O20+	[M]+	Delphinidin-3-O-(6''-O-malonyl)glucoside-5-O-glucoside	Flavonoids	Anthocyanins	-	3	7087.2	7907.1	7496.6	7676.3	9	1416.9	9	9	9	9	9	9	4098.6	4096.6	3853.6	--	--
pmp000129	725.23	419.1	724.221	C33H40O18	[M+H]+	Natsudaidain-3-O-(3-hydroxy-3-methylglutarate)glucoside	Flavonoids	Flavonols	-	1	2751500	3040700	1424900	790600	2711500	3061600	4286300	3826500	223160	242990	217250	238820	2041800	2022700	2234000	--	--
Zmlp003063	741.23	433.12	740.209	C33H40O19	[M+H]+	Luteolin-7-O-(2''-O-rhamnosyl)rutinoside	Flavonoids	Flavonoid	-	2	125830	168190	216220	166350	1818400	1639500	1738700	2102100	4886700	4201400	6450300	6843900	2132700	2022600	2587200	--	--
Hmdp103165	741.22	287.06	740.216	C33H40O19	[M+H]+	Clitorin	Flavonoids	Flavonols	55804-74-5	3	71256	120580	104560	149970	4726.8	3157	6283.2	14111	118340	98306	109080	184520	73622	74746	55893	--	--
Lmsp003881	741.22	287.06	740.216	C33H40O19	[M+H]+	Kaempferol-3-O-rutinoside-7-O-rhamnoside	Flavonoids	Flavonols	-	2	83850	107170	104470	145050	8643.5	3136.5	3157	3147.5	135920	81925	131420	132570	68214	62966	91977	--	--
mws1035	741.22	433	740.216	C33H40O19	[M+H]+	Kaempferol-3-O-robinoside-7-O-rhamnoside (Robinin)	Flavonoids	Flavonols	301-19-9	3	109930	214940	176050	190460	1625300	1720700	1852800	1557000	4744000	4364200	5834800	6471100	2022000	1898600	1837600	C10178	--
Lmzn001875	741.23	579.18	742.232	C33H42O19	[M-H]-	Naringenin-7-O-Rutinoside-4'-O-glucoside	Flavonoids	Flavonoid	-	1	57793	115920	103400	111290	415290	454850	389350	511720	550330	536400	618790	830500	337590	418650	371420	--	--
pme2651	742.1	620.1	743.075	C21H28N7O17P3	[M-H]-	NADP (Nicotinamide adenine dinucleotide phosphate)	Nucleotides and derivatives	Nucleotides and derivatives	53-59-8	3	38991	29522	26537	35076	24270	34671	28626	24993	31536	19174	20055	13766	22015	32779	22034	C00006	ko00195,ko00480,ko00760,ko01100
Lmpp003268	757.22	287.06	756.211	C33H40O20	[M+H]+	Kaempferol-3-O-rutinoside-7-O-glucoside	Flavonoids	Flavonols	-	2	147980	183620	118280	110880	9	9	9	9	27932	43254	45392	43036	67304	65009	76298	--	--
pmb0639	757.22	595.2	756.211	C33H40O20	[M+H]+	Apigenin-8-C-glucoside-7-O-Sophoroside	Flavonoids	Flavonoid carbonoside	-	3	9	9	9	9	107890	92184	98602	124810	9	9	9	9	27836	40709	32194	--	--
Lmsp003161	757.22	287.06	756.211	C33H40O20	[M+H]+	Kaempferol-3-O-sophoroside-7-O-rhamnoside	Flavonoids	Flavonols	-	2	156720	178530	133650	197420	5086.2	4675.8	6248.2	8061.2	45960	46530	37078	55984	77742	86104	72202	--	--
pmb0678	771.21	177.1	770.206	C37H38O18	[M+H]+	Vitexin-7-O-(6''-feruloyl)glucoside	Flavonoids	Flavonoid carbonoside	-	2	9	9	9	9	742320	728550	541850	795570	12650	9	9	9	258890	207740	255140	--	--
HJAP119	771.22	317.06	770.226	C34H42O20	[M+H]+	Rhamnetin-3-O-Rutinoside-5-O-rhamnoside	Flavonoids	Flavonoid	-	2	181200	166500	228360	270550	16259	27792	27173	44457	250260	230730	180250	216480	152520	158690	118650	--	--
HJAP128	771.23	317.06	770.227	C34H42O20	[M+H]+	Isorhamnetin-3-O-rutinoside-7-O-rhamnoside	Flavonoids	Flavonoid	-	1	157270	197720	200190	216490	35475	29167	48912	53091	215450	207980	173730	308600	108670	140740	155070	--	--
Zmmp003478	771.21	317.07	771.213	C37H39O18+	[M]+	Petunidin-3-O-(6''-O-p-coumaroyl)glucoside-5-O-rhamnoside	Flavonoids	Anthocyanins	-	3	201480	236710	229750	269420	40170	23944	44850	49184	209760	229220	179940	227160	193900	165480	132540	--	--
Zmmp003779	771.21	317.07	771.213	C37H39O18+	[M]+	Petunidin-3-O-(6''-O-p-coumaroyl)rutinoside	Flavonoids	Anthocyanins	-	3	221850	241640	224830	295630	26348	29378	41072	39824	153860	195830	191960	246720	131300	131310	129910	--	--
Lmsp002982	773.21	303.05	772.206	C33H40O21	[M+H]+	Quercetin-3-O-sophoroside-7-O-rhamnoside	Flavonoids	Flavonols	-	2	357520	319850	282230	306600	42899	60641	54971	52895	229610	241200	247460	208940	171090	229690	192400	--	--
Lmmp002755	773.21	303.05	772.206	C33H40O21	[M+H]+	Quercetin-7-O-rutinoside-4'-O-glucoside	Flavonoids	Flavonols	-	2	194210	268420	159490	288670	17066	20192	26847	33319	220460	291600	213070	195840	163110	149010	150110	--	--
Lmmp002529	773.21	465.1	772.206	C33H40O21	[M+H]+	Gossypetin-3-O-rutinoside-8-O-rhamnoside	Flavonoids	Flavonols	-	2	18833	32671	21993	9	10011	9	10039	10232	41026	48562	51063	44276	36320	31191	34784	--	--
Zmhp002640	773.21	303.05	772.206	C33H40O21	[M+H]+	6-Hydroxykaempferol 3-Rutinoside-6-glucoside	Flavonoids	Flavonoid	-	2	255410	317800	249530	381760	49012	36578	58566	74343	208010	188680	242930	220730	175960	180100	199540	--	--
Lmmp002334	773.21	303.05	772.206	C33H40O21	[M+H]+	Quercetin-3-O-rutinoside-7-O-glucoside	Flavonoids	Flavonols	-	1	246520	269200	263710	295730	63048	38065	63358	68638	231220	168270	206330	196870	180880	203200	152710	--	--
pmp001314	773.21	627.2	772.206	C33H40O21	[M+H]+	6-Hydroxykaempferol-3-O-rutin-6-O-glucoside	Flavonoids	Flavonols	-	2	30665	20061	17735	36832	7278.5	9	8439.9	7893.5	9215.8	8705	9	9	16467	16102	28315	--	--
Hmcp001589	787.23	317.06	786.221	C34H42O21	[M+H]+	Isorhamnetin-3-O-rutinoside-4'-O-glucoside	Flavonoids	Flavonols	111393-97-6	2	517060	625040	478780	725110	137330	108510	129900	151000	302670	380200	397390	381490	389320	405530	396810	--	--
Lmhp003162	787.23	625.17	786.222	C34H42O21	[M+H]+	Chrysoeriol-6,8-di-C-glucoside-4'-O-glucoside	Flavonoids	Flavonoid	-	2	133310	188010	194450	213140	48756	45588	64436	62211	135250	110440	113790	137000	109070	100740	105100	--	--
Lmsp003790	787.23	317.07	786.222	C34H42O21	[M+H]+	Isorhamnetin-3-O-sophoroside-7-O-rhamnoside	Flavonoids	Flavonols	41328-75-0	2	582660	583530	552450	672950	110180	92172	139470	153430	286640	262200	394080	385370	379580	313710	385620	--	--
mws1150	785.25	623.2	786.258	C35H46O20	[M-H]-	Echinacoside	Phenolic acids	Phenolic acids	82854-37-3	2	367750	589280	692940	760830	153660	138470	185510	192240	392560	345940	393220	361730	469290	444970	428880	C10450	--
pmb0666	801.22	639.1	800.216	C38H40O19	[M+H]+	Isovitexin-7-O-(6''-sinapoyl)glucoside	Flavonoids	Flavonoid carbonoside	-	2	87488	44795	54539	51627	42914	31826	66101	38580	4524.5	17395	14539	8306.2	27364	62169	53158	--	--
Zmpp002858	801.22	639.17	801.224	C38H41O19+	[M]+	Malvidin-3-O-(6''-O-p-coumaroyl)glucoside-5-O-glucoside	Flavonoids	Anthocyanins	-	3	85163	71393	49082	38703	44145	23915	59082	52022	6056.5	20426	11750	15113	40606	42872	46050	--	--
pmp000130	887.28	725.2	886.274	C39H50O23	[M+H]+	Natsudaidain-3-O-(5'-glucosyl-3-hydroxy-3-methylglutarate)glucoside	Flavonoids	Flavonols	-	1	127250	114310	80971	38757	194870	251750	314160	281360	8149.8	9752.3	11413	7337.3	115800	126090	134040	--	--
Hmmp002322	917.29	755.21	916.285	C40H52O24	[M+H]+	Chrysoeriol-5,7-di-O-rutinoside	Flavonoids	Flavonoid	-	3	2306.2	12279	3108	3780	9	9	9	3082	9	19063	18382	12254	6840	4602.5	6920.2	--	--
Lmwp004293	935.25	303.05	934.238	C42H46O24	[M+H]+	Quercetin-3-O-(2'''-p-coumaroyl)sophoroside-7-O-glucoside	Flavonoids	Flavonols	-	2	42491	66854	54534	81276	11412	11434	17622	10002	189130	163510	191400	220720	102300	79185	103520	--	--
Lmsn002578	937.1	609.15	938.103	C41H30O26	[M-H]-	Tellimagrandin II	Tannins	Tannin	81571-72-4	3	10794	3990	3411.8	7955.8	9	9	9	9	5131.5	7970.8	6267.2	9	1710	2832.5	3986.2	C10224	--
