# Supplementary material for: Widely Targeted Metabolomic Analysis Provides New Insights into the Effect of Rootstocks on Citrus Fruit Quality
Source: Metabolites. 2024 Apr 21;14(4):242. doi: 10.3390/metabo14040242 (PMC11052146; doi:10.3390/metabo14040242)
Supplement: Supplementary file 1 [file metabolites-14-00242-s001.zip › Supplementary Materials/Table S2ú║Statistical table of differential metabolites for pairwise comparison of all combinations.xlsx]

## Sheet: Table S2
Table S2：Statistical table of differential metabolites for pairwise comparison of all combinations
Primary class	A1 vs. A2		A1 vs. A3		A1 vs. A4		A2 vs. A3		A2 vs. A4		A3 vs. A4		B1 vs. B2		B1 vs. B3		B1 vs. B4		B2 vs. B3		B2 vs. B4		B3 vs. B4		C1 vs. C2		C1 vs. C3		C1 vs. C4		C2 vs. C3		C2 vs. C4		C3 vs. C4
	Up	Down	Up	Down	Up	Down	Up	Down	Up	Down	Up	Down	Up	Down	Up	Down	Up	Down	Up	Down	Up	Down	Up	Down	Up	Down	Up	Down	Up	Down	Up	Down	Up	Down	Up	Down
Flavonoids	20	9	10	20	19	24	4	16	5	23	16	11	15	20	9	14	12	13	24	19	25	19	11	12	13	11	16	19	14	14	10	16	11	11	13	5
Phenolic acids	4	8	5	11	4	4	3	5	7	5	9	2	12	3	10	8	12	2	6	10	9	6	12	3	13	6	7	8	15	3	7	5	10	5	12	2
Lipids	3	44	1	29	6	23	22	3	28	1	10	1	4	0	1	54	1	48	0	61	1	56	42	4	7	9	9	2	25	10	24	1	18	3	9	16
Lignans and Coumarins	7	8	6	5	8	9	4	8	3	10	3	6	3	5	5	4	8	4	7	4	7	3	3	1	5	5	6	4	10	5	1	2	10	1	7	1
Organic acids	8	7	4	6	7	2	3	4	5	3	6	3	4	2	0	4	4	4	1	7	5	3	5	1	3	1	2	4	6	3	0	4	1	4	3	2
Amino acids and derivatives	3	4	2	5	6	6	0	4	4	2	5	2	2	1	2	1	2	1	0	2	5	2	3	2	4	2	2	4	12	3	2	4	9	4	12	6
Alkaloids	5	1	1	5	3	1	2	6	2	4	3	0	6	1	5	1	5	3	1	5	1	5	2	2	3	2	3	3	5	1	3	8	4	4	7	2
Nucleotides and derivatives	4	2	2	0	3	3	1	4	1	3	2	5	3	1	1	2	1	1	1	3	0	3	1	1	4	2	3	4	5	2	3	5	3	2	4	2
Terpenoids	2	3	1	3	0	2	1	1	2	0	0	0	0	2	0	3	0	3	0	2	0	0	3	0	1	1	0	0	2	2	1	0	1	0	1	2
Tannins	1	1	1	1	1	0	0	2	0	0	2	0	1	0	0	1	1	0	0	1	0	1	1	0	0	0	0	0	0	2	0	0	0	2	0	2
Steroids	0	0	0	0	0	0	0	0	0	0	0	0	0	1	0	0	0	0	0	0	0	0	0	0	0	0	0	0	1	0	0	0	0	0	0	0
Quinones	0	0	0	0	0	0	0	0	0	0	0	0	0	0	0	1	0	0	1	0	1	0	0	0	1	0	1	0	1	0	0	0	0	0	0	0
Others	9	6	8	6	9	10	5	5	5	8	5	4	7	1	5	8	9	5	4	11	4	8	7	3	7	6	6	6	7	3	2	6	10	9	7	7
Total	66	93	41	91	66	84	45	58	62	59	61	34	57	37	38	101	55	84	45	125	58	106	90	29	61	45	55	54	103	48	53	51	77	45	75	47
	159		132		150		103		121		95		94		139		139		170		164		119		106		109		151		104		122		122
