# Supplementary material for: Widely Targeted Metabolomic Analysis Provides New Insights into the Effect of Rootstocks on Citrus Fruit Quality
Source: Metabolites. 2024 Apr 21;14(4):242. doi: 10.3390/metabo14040242 (PMC11052146; doi:10.3390/metabo14040242)
Supplement: Supplementary file 1 [file metabolites-14-00242-s001.zip › Supplementary Materials/Table S3ú║The cluter frequency anaylsis of KEGG pathway in mandarin varieties.xlsx]

## Sheet: Sheet2
Table S3：The cluter frequency anaylsis of KEGG pathway in mandarin varieties
KEGG enrichment pathway	A1_A2	A1_A3	A1_A4	A2_A3	A2_A4	A3_A4	B1_B2	B1_B3	B1_B4	B2_B3	B2_B4	B3_B4	C1_C2	C1_C3	C1_C4	C2_C3	C2_C4	C3_C4
Glycolysis / Gluconeogenesis	0	0	0.0263	0	0.04	0.0357	0	0	0	0.037	0	0	0	0	0	0	0	0
2-Oxocarboxylic acid metabolism	0.0513	0.0741	0.0789	0.0455	0	0.0714	0.0385	0	0	0	0	0.0833	0.04	0	0.025	0.0769	0.1071	0.075
ABC transporters	0.0256	0	0.0526	0.0455	0	0.0357	0.0385	0.04	0.04	0	0	0.0417	0.04	0.0357	0.05	0	0.0714	0.075
Alanine, aspartate and glutamate metabolism	0	0	0.0263	0	0.04	0.0714	0	0	0	0	0	0	0	0	0.025	0	0.0357	0.05
alpha-Linolenic acid metabolism	0	0.037	0.0263	0	0	0.0357	0	0	0	0	0	0	0	0	0	0	0	0
Amino sugar and nucleotide sugar metabolism	0	0	0	0.0455	0	0	0	0	0	0	0	0	0	0	0	0	0.0357	0.025
Aminoacyl-tRNA biosynthesis	0	0	0.0263	0	0.04	0.0357	0	0	0	0	0	0	0	0	0.025	0	0.0714	0.1
Anthocyanin biosynthesis	0	0	0.0263	0	0	0	0.0769	0.04	0.04	0.0741	0.0968	0.0417	0	0.0357	0	0.0385	0	0.025
Arginine and proline metabolism	0.0513	0.037	0.0789	0.0455	0	0.0714	0	0.04	0	0.037	0	0.0417	0.04	0.0357	0.025	0.0385	0.0357	0.05
Arginine biosynthesis	0	0	0.0263	0	0	0.0714	0	0	0	0	0	0	0	0	0.025	0	0.0714	0.025
Ascorbate and aldarate metabolism	0	0	0	0.0909	0	0	0	0	0	0	0	0	0.08	0.0357	0.025	0	0.0714	0.05
beta-Alanine metabolism	0.0256	0	0	0.0455	0.04	0	0.0385	0	0	0	0	0	0.04	0	0	0.0385	0.0357	0
Biosynthesis of amino acids	0.0513	0.037	0.1053	0	0.12	0.1429	0.0385	0	0	0.037	0	0.0833	0	0.0357	0.05	0.0385	0.1429	0.225
Biosynthesis of secondary metabolites	0.3333	0.3333	0.2632	0.2727	0.4	0.4286	0.3846	0.32	0.4	0.2963	0.2581	0.2917	0.32	0.3929	0.325	0.3846	0.5357	0.475
Biosynthesis of unsaturated fatty acids	0	0	0	0	0	0	0	0	0.04	0	0.0323	0.0417	0.04	0	0.025	0	0	0
Biosynthesis of various secondary metabolites - part 2	0.0256	0	0	0	0	0	0.0385	0.04	0.04	0.037	0.0645	0	0	0	0	0	0.0357	0
Butanoate metabolism	0	0	0.0263	0	0	0.0357	0	0	0	0	0	0	0	0	0.05	0	0.0357	0.025
C5-Branched dibasic acid metabolism	0	0	0.0263	0	0	0.0357	0	0	0	0	0	0	0	0	0	0.0385	0.0357	0.025
Carbapenem biosynthesis	0	0	0.0263	0	0	0.0357	0	0	0	0	0	0	0.04	0	0	0	0.0714	0.025
Carbon fixation in photosynthetic organisms	0.0513	0.0741	0.0789	0.0455	0.08	0.0357	0	0	0	0.0741	0	0	0	0	0.025	0	0.0357	0.025
Carbon metabolism	0.0513	0.037	0.0789	0.0455	0.08	0.0714	0	0	0	0.0741	0	0	0	0.0357	0.05	0	0.0714	0.1
Cyanoamino acid metabolism	0	0	0	0	0.04	0	0	0	0	0	0	0	0	0	0	0	0	0.05
Cysteine and methionine metabolism	0	0	0	0	0	0	0	0	0	0	0	0	0	0.0714	0	0.0385	0.0357	0.1
Diterpenoid biosynthesis	0	0	0	0	0.04	0	0	0	0.04	0	0	0	0.04	0	0.025	0	0	0
Fatty acid biosynthesis	0	0	0	0	0	0	0	0	0	0	0	0	0.04	0	0.025	0	0	0
Fatty acid degradation	0	0	0	0	0	0	0	0	0	0	0	0.0417	0	0	0.025	0	0	0
Flavone and flavonol biosynthesis	0.0769	0.0741	0.0263	0.0455	0.08	0.0357	0.0769	0.12	0.08	0.037	0.0645	0.125	0	0.0357	0.05	0	0	0
Flavonoid biosynthesis	0.1282	0.037	0.0789	0.0455	0.04	0.1071	0.0769	0	0.04	0.0741	0.0968	0.0833	0.04	0.1429	0.125	0.0769	0.0357	0.1
Fructose and mannose metabolism	0	0	0.0263	0	0.04	0.0357	0	0	0	0.037	0	0	0	0	0	0	0	0
Galactose metabolism	0.0513	0	0.0789	0.0455	0.08	0.0357	0.0385	0.04	0	0.0741	0.0323	0	0	0	0	0	0	0
Glucosinolate biosynthesis	0	0.037	0	0.0455	0	0	0	0	0	0	0	0	0.04	0	0	0.0385	0.0357	0
Glutathione metabolism	0.0256	0.037	0.0526	0.0455	0	0.0357	0	0	0	0	0	0	0.04	0.0357	0.05	0.0385	0.0714	0.05
Glycerolipid metabolism	0	0	0.0263	0	0.04	0.0357	0	0	0	0.037	0	0	0	0	0	0	0	0
Glycerophospholipid metabolism	0	0	0.0263	0	0.04	0.0357	0	0	0	0.037	0	0	0	0.0357	0	0	0	0
Glycine, serine and threonine metabolism	0.0256	0	0.0263	0.0455	0	0.0357	0	0.04	0	0.037	0	0.0833	0	0	0.025	0	0.0714	0.075
Glyoxylate and dicarboxylate metabolism	0	0	0.0263	0	0	0.0357	0	0	0	0	0	0	0	0	0.025	0	0.0357	0.05
Histidine metabolism	0	0	0.0263	0	0	0.0357	0	0	0	0	0	0	0	0	0	0	0.0357	0.025
Indole alkaloid biosynthesis	0.0256	0.037	0	0.0455	0.04	0.0357	0.0385	0.04	0.04	0	0	0	0.04	0	0	0.0385	0.0357	0
Inositol phosphate metabolism	0	0	0.0263	0	0.04	0.0357	0	0	0	0.037	0	0	0	0	0	0	0	0
Isoflavonoid biosynthesis	0	0	0	0	0	0	0.0385	0.04	0.04	0.037	0	0	0	0.0357	0	0.0385	0	0.025
Isoquinoline alkaloid biosynthesis	0.0256	0	0	0	0	0	0.0385	0	0.04	0	0.0323	0	0	0	0	0	0.0357	0.025
Linoleic acid metabolism	0.0256	0	0.0263	0.0455	0	0.0357	0	0	0	0.037	0	0.0417	0.04	0	0.05	0	0.0714	0.075
Lysine biosynthesis	0	0	0	0	0.04	0	0	0	0	0	0	0.0417	0	0	0	0.0385	0.0357	0.075
Lysine degradation	0.0256	0.037	0.0263	0	0	0	0	0	0	0	0	0.0417	0	0	0.05	0.0769	0	0.05
Metabolic pathways	0.7692	0.7778	0.7105	0.7273	0.76	0.7143	0.7308	0.68	0.64	0.6667	0.6452	0.6667	0.72	0.6429	0.65	0.7692	0.6429	0.725
Monobactam biosynthesis	0	0	0	0	0	0	0	0	0	0	0	0	0	0	0.025	0	0.0357	0.05
Monoterpenoid biosynthesis	0	0	0	0	0	0	0	0.04	0.04	0	0	0	0	0	0	0	0	0
Nicotinate and nicotinamide metabolism	0.0256	0	0.0789	0.0455	0.04	0.0714	0	0	0	0.037	0	0	0	0	0.075	0	0	0
Nitrogen metabolism	0	0	0.0263	0	0	0.0357	0	0	0	0	0	0	0	0	0	0	0.0357	0.025
Oxidative phosphorylation	0	0	0.0263	0	0.04	0.0357	0	0.04	0	0	0	0	0	0.0357	0.05	0.0385	0	0
Pantothenate and CoA biosynthesis	0.0256	0	0.0263	0.0455	0.08	0	0.0385	0	0.04	0	0	0	0.12	0.0357	0.025	0.0769	0.1071	0.025
Penicillin and cephalosporin biosynthesis	0	0	0	0	0	0	0	0	0	0	0	0.0417	0	0	0	0.0385	0	0.025
Pentose and glucuronate interconversions	0	0	0.0263	0.0455	0.04	0.0357	0	0	0	0.037	0	0	0	0	0	0	0	0
Pentose phosphate pathway	0.0256	0.037	0	0.0455	0.04	0.0357	0	0.04	0.04	0.037	0.0323	0	0.04	0	0.025	0.0385	0	0.025
Phenylalanine metabolism	0.0256	0.037	0.0263	0	0.04	0.0357	0.0385	0	0.04	0.037	0.0323	0.0833	0.04	0.0357	0.075	0.0769	0.0714	0.025
Phenylalanine, tyrosine and tryptophan biosynthesis	0.0256	0.037	0.0263	0	0	0	0	0	0	0.037	0	0	0	0	0.025	0	0.0357	0.025
Phenylpropanoid biosynthesis	0.1026	0.1111	0.0526	0.0909	0.12	0.1071	0.1538	0.2	0.16	0.1111	0.129	0.125	0.12	0.0714	0.1	0.0385	0.0714	0.05
Photosynthesis	0	0	0.0263	0	0.04	0.0357	0	0.04	0	0	0	0	0	0.0357	0.05	0.0385	0	0
Plant hormone signal transduction	0.0256	0	0.0263	0.0455	0	0.0357	0.0385	0	0	0.037	0.0323	0	0.04	0.0357	0.025	0	0.0357	0.025
Porphyrin and chlorophyll metabolism	0	0	0.0263	0	0	0.0357	0	0	0	0	0	0	0	0	0.025	0	0.0714	0.05
Propanoate metabolism	0	0	0.0263	0	0.04	0.0357	0	0	0	0.037	0	0	0	0	0.025	0	0	0
Purine metabolism	0.0256	0	0.0789	0	0.04	0.0714	0.0385	0.04	0.04	0	0	0	0.04	0.1429	0.075	0.1538	0.0714	0.05
Pyrimidine metabolism	0.0769	0.037	0.0526	0.1364	0.08	0.1071	0.0385	0.08	0.04	0.0741	0.0645	0.0417	0.12	0.0357	0.025	0.0769	0.0714	0.05
Pyruvate metabolism	0.0769	0.037	0.0789	0	0	0.0357	0.0769	0	0	0.0741	0.0323	0	0	0	0.025	0	0	0.025
Sphingolipid metabolism	0.0769	0.0741	0.0263	0.0455	0.12	0	0	0.08	0.04	0.1111	0.0968	0.0833	0	0	0.025	0	0	0.05
Starch and sucrose metabolism	0.0256	0	0	0.0455	0.04	0	0	0	0	0	0	0	0	0	0	0	0	0
Steroid biosynthesis	0	0	0	0	0	0	0.0385	0	0	0	0	0	0	0	0.025	0	0	0
Stilbenoid, diarylheptanoid and gingerol biosynthesis	0.0256	0	0	0.0455	0	0	0.0385	0	0	0.037	0.0323	0	0.04	0	0.025	0	0	0
Sulfur metabolism	0	0	0	0	0	0	0	0	0	0	0	0	0	0.0357	0.025	0	0.0357	0.075
Sulfur relay system	0	0	0	0	0	0	0	0	0	0	0	0	0	0.0357	0	0	0	0.025
Synthesis and degradation of ketone bodies	0	0	0	0	0	0	0	0	0	0	0	0	0	0	0.025	0	0	0
Taurine and hypotaurine metabolism	0	0	0.0263	0	0	0.0357	0	0	0	0	0	0	0	0	0	0	0.0357	0.025
Thiamine metabolism	0	0	0	0	0	0	0	0.04	0	0	0	0.0417	0.04	0.0357	0	0	0	0
Tropane, piperidine and pyridine alkaloid biosynthesis	0	0	0.0263	0	0.04	0.0357	0.0385	0	0.04	0.037	0.0323	0.0417	0.04	0.0357	0.025	0.0769	0.0357	0
Tryptophan metabolism	0.1026	0.1481	0.0526	0.2273	0.12	0.1786	0.1923	0.2	0.2	0.0741	0.129	0	0.08	0.0714	0.075	0.0769	0.0714	0.05
Tyrosine metabolism	0.0513	0.0741	0.0263	0.0455	0.04	0.0357	0.0385	0.04	0.04	0.0741	0.129	0.0833	0.12	0	0.05	0.0769	0.0357	0.05
Ubiquinone and other terpenoid-quinone biosynthesis	0.0256	0	0	0	0	0	0	0	0	0	0.0323	0	0	0.0357	0.025	0.0385	0.0357	0.025
Valine, leucine and isoleucine biosynthesis	0.0513	0.037	0.0526	0	0	0.0357	0.0385	0	0	0	0	0.0417	0	0	0.025	0	0.0357	0.05
Valine, leucine and isoleucine degradation	0	0	0	0	0	0	0.0385	0	0.04	0	0	0	0	0	0	0	0	0
Vitamin B6 metabolism	0.0256	0	0	0	0	0	0	0	0	0	0	0	0	0	0	0	0	0
Zeatin biosynthesis	0.0513	0	0.0789	0.0455	0.04	0.1071	0.0385	0.04	0	0.037	0.0323	0	0.04	0.1429	0.05	0.0769	0.0357	0.05
Citrate cycle (TCA cycle)	0	0	0	0	0	0	0	0	0	0	0	0	0	0	0.025	0	0	0
				0.7778
