# Supplementary material for: Widely Targeted Metabolomic Analysis Provides New Insights into the Effect of Rootstocks on Citrus Fruit Quality
Source: Metabolites. 2024 Apr 21;14(4):242. doi: 10.3390/metabo14040242 (PMC11052146; doi:10.3390/metabo14040242)
Supplement: Supplementary file 1 [file metabolites-14-00242-s001.zip › Supplementary Materials/Table S4ú║Identified metabolites actually belong to í«Gold Nuggetí», í«Tangoí», í«Orahí» ..xlsx]

## Sheet: Table S4
Table S4：Identified metabolites actually belong to ‘Gold Nugget’, ‘Tango’, ‘Orah’ .
	Gold Nugget	Tango	Orah
Flavonoids	253	254	260
Phenolic acids	117	107	115
Lipids	114	102	115
Others	102	100	100
Amino acids and derivatives	88	88	88
Organic acids	64	65	66
Alkaloids	60	61	55
Nucleotides and derivatives	43	43	42
Lignans and Coumarins	38	41	35
Terpenoids	28	26	29
Quinones	8	8	8
Tannins	6	5	5
Steroids	3	3	3
Total	924	903	921
