# Supplementary material for: Widely Targeted Metabolomic Analysis Provides New Insights into the Effect of Rootstocks on Citrus Fruit Quality
Source: Metabolites. 2024 Apr 21;14(4):242. doi: 10.3390/metabo14040242 (PMC11052146; doi:10.3390/metabo14040242)
Supplement: Supplementary file 1 [file metabolites-14-00242-s001.zip › Supplementary Materials/Table S5ú║Common metabolites absent in three varietie grafted on different rootstocks.xlsx]

## Sheet: Table S5
Table S5：Common metabolites absent in three varietie grafted on different rootstocks.
Index	Q1 (Da)	Q3 (Da)	Molecular Weight (Da)	Formula	Ionization model	Compounds	Class I	Class II	CAS	Level	A1	A2	A3	A4	cpd_ID	kegg_map
pmp000548	301.07	286.04	300.063	C16H12O6	[M+H]+	Pratensein	Flavonoids	Isoflavones	2284-31-3	2	9	9	9	9	C10520	ko00943
pmp000003	317.07	302.04	316.058	C16H12O7	[M+H]+	Nepetin (5,7,3',4'-Tetrahydroxy-6-methoxyflavone)	Flavonoids	Flavonoid	520-11-6	2	9	9	9	9	--	--
pmp001047	347.17	167.11	346.163	C16H26O8	[M+H]+	Jasminoside G	Terpenoids	Monoterpenoids	871589-35-4	3	9	9	9	9	--	--
Zmhn101746	405.12	243.07	406.126	C20H22O9	[M-H]-	Tetrahydroxy-stilbene-O-glucoside	Others	Stilbene	-	3	9	9	9	9	--	--
Lmlp005572	433.11	271.06	432.106	C21H20O10	[M+H]+	Galangin-7-O-glucoside	Flavonoids	Flavonoid	-	2	9	9	9	9	--	--
pme2459	449.11	287.2	448.101	C21H20O11	[M+H]+	Luteolin-7-O-glucoside (Cynaroside)	Flavonoids	Flavonoid	5373-11-5	2	9	9	9	9	C03951	ko00944
Lmjp003655	463.12	301.08	462.116	C22H22O11	[M+H]+	6-C-MethylKaempferol-3-glucoside	Flavonoids	Flavonoid	-	2	9	9	9	9	--	--
pmp000579	463.12	301.07	462.116	C22H22O11	[M+H]+	Diosmetin-7-O-galactoside*	Flavonoids	Flavonoid	-	2	9	9	9	9	--	--
Lmmn003398	489.11	285.04	490.111	C23H22O12	[M-H]-	Kaempferol-3-O-(6''-acetyl)glucoside	Flavonoids	Flavonols	-	2	9	9	9	9	--	--
pmp000239	595.13	505.09	594.122	C26H26O16	[M+H]+	Luteolin-6-C-(5''-glucuronyl)xyloside	Flavonoids	Flavonoid	-	2	9	9	9	9	--	--
Lmnp202682	595.17	463.13	594.158	C27H30O15	[M+H]+	5,7,4'-Trihydroxy-8-methoxyflavone-6-C-[Xylosyl-(1-2)]-glucoside	Flavonoids	Flavonoid carbonoside	-	3	9	9	9	9	--	--
Lmlp002990	595.17	313.07	594.158	C27H30O15	[M+H]+	Isosaponarin(Isovitexin-4'-O-glucoside)	Flavonoids	Flavonoid carbonoside	19416-87-6	2	9	9	9	9	--	--
Lmnp102682	595.17	463.13	594.158	C27H30O15	[M+H]+	Hispidulin-8-C-(2''-O-xylosyl)glucoside	Flavonoids	Flavonoid carbonoside	-	3	9	9	9	9	--	--
Hmgp003086	639.19	331.08	638.184	C29H34O16	[M+H]+	Tricin-7-O-rutinoside	Flavonoids	Flavonoid	-	2	9	9	9	9	--	--
Lmpp003958	639.17	331.08	639.171	C32H31O14+	[M]+	Malvidin-3-O-(6''-O-p-coumaroyl)glucoside	Flavonoids	Anthocyanins	-	3	9	9	9	9	--	--
pmb0713	655.19	331.08	654.18	C29H34O17	[M+H]+	Tricin-7-O-(2''-O-glucosyl)glucoside	Flavonoids	Flavonoid	-	2	9	9	9	9	--	--
pmp001083	704.4	686.39	703.39	C34H53N7O9	[M+H]+	Citrusin I	Alkaloids	Alkaloids	139626-28-1	1	9	9	9	9	--	--
pmb0639	757.22	595.2	756.211	C33H40O20	[M+H]+	Apigenin-8-C-glucoside-7-O-Sophoroside	Flavonoids	Flavonoid carbonoside	-	3	9	9	9	9	--	--
pmb0678	771.21	177.1	770.206	C37H38O18	[M+H]+	Vitexin-7-O-(6''-feruloyl)glucoside	Flavonoids	Flavonoid carbonoside	-	2	9	9	9	9	--	--
Index	Q1 (Da)	Q3 (Da)	Molecular Weight (Da)	Formula	Ionization model	Compounds	Class I	Class II	CAS	Level	B1	B2	B3	B4	cpd_ID	kegg_map
pme2993	193.05	133	192.042	C10H8O4	[M+H]+	Scopoletin (7-Hydroxy-5-methoxycoumarin)	Lignans and Coumarins	Coumarins	92-61-5	2	9	9	9	9	C01752	ko00940,ko01110
pme0428	237.08	103	238.084	C12H14O5	[M-H]-	3,4,5-Trimethoxycinnamic acid	Phenolic acids	Phenolic acids	90-50-6	3	9	9	9	9	--	--
pme3313	259	97	260.03	C6H13O9P	[M-H]-	D-Fructose 6-phosphate*	Others	Saccharides and Alcohols	643-13-0	1	9	9	9	9	C00085	ko00052,ko00500,ko00710,ko01100,ko01110,ko01200
pmb3093	351.1	105.1	352.079	C16H16O9	[M-H]-	Esculetin-7-O-quinic acid	Lignans and Coumarins	Coumarins	-	2	9	9	9	9	--	--
Lmgn003073	735.22	367.11	368.111	C17H20O9	[2M-H]-	5-O-Feruloylquinic acid	Phenolic acids	Phenolic acids	-	2	9	9	9	9	--	--
HJN087	433.12	271.06	434.121	C21H22O10	[M-H]-	Naringenin-4'-O-glucoside*	Flavonoids	Flavonoid	-	1	9	9	9	9	--	--
pmb3023	449.11	287	450.116	C21H22O11	[M-H]-	Eriodictyol-8-C-glucoside	Flavonoids	Dihydroflavone	1023271-51-3	3	9	9	9	9	--	--
Cmzn004594	449.11	287.06	450.116	C21H22O11	[M-H]-	Dunalianoside C	Phenolic acids	Phenolic acids	-	3	9	9	9	9	--	--
Lmzp003694	473.22	427.21	472.209	C26H32O8	[M+H]+	Obacunoic acid	Terpenoids	Triterpene	751-29-1	2	9	9	9	9	--	--
pmn001677	477.06	96.96	478.072	C17H22N2O10S2	[M-H]-	1-Methoxy-3-indolylmethyl glucosinolate (Neoglucobrassicin)	Others	Glucosinolates	5187-84-8	3	9	9	9	9	C08424	--
Hmjp003123	479.08	303.06	478.075	C21H18O13	[M+H]+	Quercetin-5-O-glucuronide	Flavonoids	Flavonols	-	3	9	9	9	9	--	--
Lmsp004670	595.17	287.06	594.158	C27H30O15	[M+H]+	Kaempferol-3-O-glucoside-7-O-rhamnoside	Flavonoids	Flavonols	-	3	9	9	9	9	--	--
Lmbp002592	611.16	287.05	610.153	C27H30O16	[M+H]+	Kaempferol-3,7-di-O-glucoside	Flavonoids	Flavonoid	-	2	9	9	9	9	--	--
Hmcp001579	671.18	347.07	670.175	C29H34O18	[M+H]+	Limocitrin-3-O-sophoroside	Flavonoids	Flavonoid	-	2	9	9	9	9	--	--
Lmpp003268	757.22	287.06	756.211	C33H40O20	[M+H]+	Kaempferol-3-O-rutinoside-7-O-glucoside	Flavonoids	Flavonols	-	2	9	9	9	9	--	--
Lmsn002578	937.1	609.15	938.103	C41H30O26	[M-H]-	Tellimagrandin II	Tannins	Tannin	81571-72-4	3	9	9	9	9	C10224	--
Index	Q1 (Da)	Q3 (Da)	Molecular Weight (Da)	Formula	Ionization model	Compounds	Class I	Class II	CAS	Level	C1	C2	C3	C4	cpd_ID	kegg_map
pme2024	177.1	160	176.095	C10H12N2O	[M+H]+	Serotonin*	Alkaloids	Plumerane	50-67-9	2	9	9	9	9	C00780	ko00380,ko01100
pmb0774	177.1	160.3	176.095	C10H12N2O	[M+H]+	N-Hydroxytryptamine*	Alkaloids	Phenolamine	-	2	9	9	9	9	C17203	ko00380,ko01100
mws4173	207.07	192.04	206.058	C11H10O4	[M+H]+	5,7-Dimethoxycoumarin (Limettin)(Citropten)	Lignans and Coumarins	Coumarins	487-06-9	2	9	9	9	9	--	--
Lmbn001162	339.07	177.02	340.079	C15H16O9	[M-H]-	Esculetin-7-O-glucoside	Lignans and Coumarins	Coumarins	-	2	9	9	9	9	--	--
mws1077	355.1	193.05	354.095	C16H18O9	[M+H]+	Scopoletin-7-O-glucoside (Scopolin)	Lignans and Coumarins	Coumarins	531-44-2	2	9	9	9	9	C01527	ko00940,ko01110
Hmln003529	401.15	269.11	402.152	C18H26O10	[M-H]-	Benzyl β-primeveroside	Others	Others	130622-31-0	3	9	9	9	9	--	--
Cmjn004337	401.14	269.1	402.153	C18H26O10	[M-H]-	Benzyl-(2''-O-xylosyl)glucoside	Phenolic acids	Phenolic acids	-	3	9	9	9	9	--	--
Lmhp008337	426.26	285.24	425.254	C19H40NO7P	[M+H]+	LysoPE 14:0(2n isomer)	Lipids	LPE	-	1	9	9	9	9	--	--
Smlp002277	449.11	317.07	449.108	C21H21O11+	[M]+	Petunidin-3-O-arabinoside	Flavonoids	Anthocyanins	-	3	9	9	9	9	--	--
MWStz043	531.15	163.04	530.142	C26H26O12	[M+H]+	3,4-Di-O-caffeoylquinic acid methyl ester	Alkaloids	Alkaloids	114637-83-1	2	9	9	9	9	--	--
pmp000239	595.13	505.09	594.122	C26H26O16	[M+H]+	Luteolin-6-C-(5''-glucuronyl)xyloside	Flavonoids	Flavonoid	-	2	9	9	9	9	--	--
Lmnp202682	595.17	463.13	594.158	C27H30O15	[M+H]+	5,7,4'-Trihydroxy-8-methoxyflavone-6-C-[Xylosyl-(1-2)]-glucoside	Flavonoids	Flavonoid carbonoside	-	3	9	9	9	9	--	--
Lmlp002990	595.17	313.07	594.158	C27H30O15	[M+H]+	Isosaponarin(Isovitexin-4'-O-glucoside)	Flavonoids	Flavonoid carbonoside	19416-87-6	2	9	9	9	9	--	--
pmp001081	667.19	361.09	666.18	C30H34O17	[M+H]+	Sudachiin B	Flavonoids	Flavonoid	98891-96-4	2	9	9	9	9	--	--
pmp001082	667.19	361.09	666.18	C30H34O17	[M+H]+	Sudachiin C	Flavonoids	Flavonoid	101339-35-9	2	9	9	9	9	--	--
Lmqp001812	713.16	465.1	713.157	C30H33O20+	[M]+	Delphinidin-3-O-(6''-O-malonyl)glucoside-5-O-glucoside	Flavonoids	Anthocyanins	-	3	9	9	9	9	--	--
pmb0639	757.22	595.2	756.211	C33H40O20	[M+H]+	Apigenin-8-C-glucoside-7-O-Sophoroside	Flavonoids	Flavonoid carbonoside	-	3	9	9	9	9	--	--
