# Supplementary material for: Widely Targeted Metabolomic Analysis Provides New Insights into the Effect of Rootstocks on Citrus Fruit Quality
Source: Metabolites. 2024 Apr 21;14(4):242. doi: 10.3390/metabo14040242 (PMC11052146; doi:10.3390/metabo14040242)
Supplement: Supplementary file 1 [file metabolites-14-00242-s001.zip › Supplementary Materials/Table S6ú║Specific regulated metabolites based on different rootstocks.xlsx]

## Sheet: a
Table S 6-1：A1A2-B1B2-C1C2 vs. A1A3-B1B3-C1C3 vs. A1A4-B1B4-C1C4
Note:‘Gold Nugget’ (designated A), ‘Tango’ (designated B) and ‘Orah’ (designated C)
Index	Formula	Compounds	Class I	Class II	CAS	Level	A1_vs_A2	B1_vs_B2	C1_vs_C2	A1	A2	B1	B2	C1	C2	cpd_ID	kegg_map
pmf0256	C6H14O	3-Methyl-1-pentanol	Others	Saccharides and Alcohols	589-35-5	3	up	up	up	9	16951	5797.3	16887	9	22629	--	--
pme0257	C4H4N2O2	Uracil	Nucleotides and derivatives	Nucleotides and derivatives	66-22-8	2	down	up	down	10826	4862.4	9427.9	19331	16949	3974.8	C00106	ko00240,ko00410,ko00770,ko01100
mws0341	C6H12O3	2-Hydroxyisocaproic acid	Organic acids	Organic acids	20312-37-2	3	down	up	up	13367	9	9	18621	47111	282610	C03264	--
pme0128	C6H12N2O3	L-Alanyl-L-Alanine	Amino acids and derivatives	Amino acids and derivatives	1948-31-8	2	up	down	down	331.99	6369.1	4395.1	1352.8	1351.5	9	--	--
mws0005	C10H12N2	Tryptamine	Alkaloids	Plumerane	61-54-1	2	up	up	up	201160	446510	153130	839780	9	25687	C00398	ko00380,ko00901,ko01100,ko01110
mws0467	C9H10O3	3-(4-Hydroxyphenyl)-propionic acid	Phenolic acids	Phenolic acids	501-97-3	2	up	up	up	9	7077	5911.8	22203	43656	292950	C01744	--
mws0620	C11H14N2	N-Methyltryptamine	Alkaloids	Alkaloids	61-49-4	3	up	up	up	695180	1604000	192420	935580	8513.5	41556	C06213	ko00380,ko01100
Hmtn001288	C9H10O4	Methyl 2,4-dihydroxyphenylacetate	Phenolic acids	Phenolic acids	67828-42-6	3	down	up	up	7924.6	3366.9	9	9825	5792.7	24114	--	--
pme2060	C10H13N5	N6-Isopentenyladenine	Nucleotides and derivatives	Nucleotides and derivatives	2365-40-4	3	up	up	down	27816	213380	27746	142810	2313.5	9	C04083	ko00908,ko01110,ko04075
Lmwp003442	C21H20O11	Amoenin	Flavonoids	Flavonols	-	3	up	down	up	39817	125180	8228.2	9	9	21070	--	--
pmp001090	C26H28O9	Evodol	Others	Others	22318-10-1	2	up	up	up	9	14483	9	15197	9	3925.1	--	--
pmp001089	C26H30O9	Rutaevin	Others	Others	33237-37-5	2	up	up	up	10679	147660	4842.7	128350	9	5947.3	C08779	--
Cmpp004143	C26H34O9	Deacetylnomilinic acid	Lignans and Coumarins	Coumarins	-	2	down	down	down	187850	80631	64990	7649	166600	50448	--	--
Lmzn003560	C26H34O9	Sudachinoid A	Terpenoids	Terpene	-	2	down	down	down	18582	4861.5	1655.9	9	23856	9814.1	--	--
Lmhp009526	C27H46O9	2-α-Linolenoyl-glycerol-1-O-glucoside	Lipids	Glycerol ester	-	2	down	up	down	4733.5	1464	476.41	1066.5	1193.7	9	--	--
pmp001276	C33H56O14	1-Linolenoyl-rac-glycerol-diglucoside	Lipids	Free fatty acids	-	1	down	up	down	4017.5	9	9	4956.5	8877.1	3724.2	--	--
Index	Formula	Compounds	Class I	Class II	CAS	Level	A1_vs_A3	B1_vs_B3	C1_vs_C3	A1	A3	B1	B3	C1	C3	cpd_ID	kegg_map
pmf0256	C6H14O	3-Methyl-1-pentanol	Others	Saccharides and Alcohols	589-35-5	3	up	down	up	9	17682	5797.3	9	9	11412	--	--
mws0467	C9H10O3	3-(4-Hydroxyphenyl)-propionic acid	Phenolic acids	Phenolic acids	501-97-3	2	up	up	down	9	11741	5911.8	12457	43656	5857.3	C01744	--
mws0620	C11H14N2	N-Methyltryptamine	Alkaloids	Alkaloids	61-49-4	3	down	up	down	695180	102110	192420	468830	8513.5	9	C06213	ko00380,ko01100
Hmtn001288	C9H10O4	Methyl 2,4-dihydroxyphenylacetate	Phenolic acids	Phenolic acids	67828-42-6	3	down	up	down	7924.6	9	9	9189.8	5792.7	9	--	--
pmp001236	C11H10O4	Clove chromone	Others	Others	-	3	down	up	down	12603	4305.6	3503.5	9324.3	2552.3	9	--	--
mws2186	C20H18O11	Avicularin(Quercetin-3-O-α-L-arabinofuranoside)	Flavonoids	Flavonols	572-30-5	2	down	down	up	22107	8782.2	8930.2	1339	5384.5	11470	--	--
Lmwp003442	C21H20O11	Amoenin	Flavonoids	Flavonols	-	3	up	down	up	39817	104300	8228.2	9	9	28449	--	--
pmp001265	C24H49NO8	2-Amino-4-dihydroxy octadecyl galactoside	Others	Others	-	2	down	down	up	2410.6	9	1873.9	9	9	5463	--	--
Cmpp004143	C26H34O9	Deacetylnomilinic acid	Lignans and Coumarins	Coumarins	-	2	down	down	down	187850	84351	64990	10841	166600	82126	--	--
Lmzn003560	C26H34O9	Sudachinoid A	Terpenoids	Terpene	-	2	down	down	down	18582	6392.7	1655.9	9	23856	11759	--	--
pmb0855	C24H50NO7P	LysoPC 16:0	Lipids	LPC	17364-16-8	1	down	down	up	2482200	886790	3080100	206300	1360500	2734600	--	--
pmb2406	C25H52NO7P	LysoPC 17:0	Lipids	LPC	50930-23-9	1	down	down	up	8902.7	2424.7	9909	9	9	5872.6	--	--
pmd0136	C26H54NO7P	LysoPC 18:0(2n isomer)	Lipids	LPC	-	1	down	down	up	4218.8	1120.5	8363.1	1098.1	2552	11036	--	--
pmn001375	C26H32O12	1-Hydroxypinoresinol-1-O-Glucoside	Lignans and Coumarins	Lignans	81495-71-8	2	up	up	up	9	10783	12506	25337	6237.8	14156	--	--
pmd0143	C28H58NO7P	LysoPC 20:0	Lipids	LPC	108341-80-6	3	down	down	up	3634.5	9	1785.6	9	9	1649.9	--	--
pmb0492	C34H37N3O6	N',N'',N'''-p-Coumaroyl-cinnamoyl-caffeoyl spermidine	Alkaloids	Phenolamine	-	2	up	down	down	9	1991.4	3420.9	1709.2	1428.6	9	--	--
Index	Formula	Compounds	Class I	Class II	CAS	Level	A1_vs_A4	B1_vs_B4	C1_vs_C4	A1	A4	B1	B4	C1	C4	cpd_ID	kegg_map
mws0341	C6H12O3	2-Hydroxyisocaproic acid	Organic acids	Organic acids	20312-37-2	3	up	up	down	13367	34441	9	187500	47111	9	C03264	--
Lmrn003000	C9H10O3	2-Hydroxy-3-phenylpropanoic acid	Organic acids	Organic acids	7326-19-4	2	up	up	down	9	21858	9	148190	30801	11912	C05607	ko00360,ko00960,ko01100
pme0253	C8H15NO3	N-Acetyl-L-leucine	Amino acids and derivatives	Amino acids and derivatives	1188-21-2	2	down	up	up	10164	9	40032	125590	23517	57342	C02710	--
pme1261	C9H19NO4	D-Panthenol	Others	Saccharides and Alcohols	81-13-0	2	down	down	up	19904	5176.2	17150	7273.7	9	51278	C05944	ko00770
MWSmce177	C12H14O4	Ethyl ferulate	Others	Others	4046-02-0	2	down	up	up	9536.5	3335.5	3689.5	8368.9	3927.5	13173	--	--
pmb0962	C10H22N2O4	L-Lysine-Butanoic Acid	Amino acids and derivatives	Amino acids and derivatives	80407-71-2	3	up	down	down	2230.4	4508	2229.6	9	3133.4	1337.4	--	--
Lmhp003064	C14H16N2O2	Cyclo(Pro-Phe)	Amino acids and derivatives	Amino acids and derivatives	3705-26-8	3	up	up	down	9	26208	9	199800	21328	5562.2	C11847	--
Lmbp003825	C15H16O8	Skimmin (7-Hydroxycoumarin-7-O-glucoside)	Lignans and Coumarins	Coumarins	93-39-0	2	down	down	up	61124	9	17836	9	9	31364	--	--
MWS20149	C21H20O10	Apigenin-7-O-α-D-glucopyranoside	Flavonoids	Flavonoid	-	2	down	up	up	13294	9	19838	45762	535800	1733700	--	--
Lmwp003442	C21H20O11	Amoenin	Flavonoids	Flavonols	-	3	up	down	up	39817	86714	8228.2	9	9	22102	--	--
pmb0876	C21H44NO7P	LysoPE 16:0	Lipids	LPE	53862-35-4	1	down	down	up	318220	146230	225690	74664	501770	1114700	--	--
pmp001265	C24H49NO8	2-Amino-4-dihydroxy octadecyl galactoside	Others	Others	-	2	down	down	up	2410.6	1101.5	1873.9	9	9	11819	--	--
pmb0883	C23H48NO7P	LysoPE 18:0	Lipids	LPE	69747-55-3	3	down	down	up	2653.1	9	1188.9	9	7409.4	23497	--	--
Cmpp004143	C26H34O9	Deacetylnomilinic acid	Lignans and Coumarins	Coumarins	-	2	down	down	down	187850	88707	64990	14745	166600	56550	--	--
Lmzn003560	C26H34O9	Sudachinoid A	Terpenoids	Terpene	-	2	down	down	down	18582	4112.3	1655.9	9	23856	6677.8	--	--
Lmhp008833	C24H48NO7P	LysoPC 16:1(2n isomer)	Lipids	LPC	-	1	down	down	down	902610	441610	1241500	202790	1268700	510460	--	--
Lmhp009526	C27H46O9	2-α-Linolenoyl-glycerol-1-O-glucoside	Lipids	Glycerol ester	-	2	down	down	down	4733.5	9	476.41	9	1193.7	9	--	--
pmp001251	C26H50NO7P	LysoPC 18:2(2n isomer)	Lipids	LPC	-	1	down	down	down	2149100	876650	5925000	842190	11874000	3755700	--	--
pmp001273	C26H50NO7P	LysoPC 18:2	Lipids	LPC	-	1	down	down	down	1313100	569020	2689600	375590	1193200	536760	--	--
Lmhp010190	C26H52NO7P	LysoPC 18:1(2n isomer)	Lipids	LPC	-	1	down	down	down	15427000	6035400	3085700	465650	4971600	1847400	--	--
pmd0136	C26H54NO7P	LysoPC 18:0(2n isomer)	Lipids	LPC	-	1	down	down	up	4218.8	957.79	8363.1	3497.3	2552	6683.3	--	--
Lmhp010908	C27H54NO7P	LysoPC 19:1	Lipids	LPC	-	2	down	down	down	11240	2915.3	3131.6	972.44	6049.8	2347.8	--	--
pmb0475	C29H34O18	Gallic acid-4-O-(6'''-feruloyl)sophoroside	Tannins	Tannin	-	3	up	up	down	9	8161	9	5175.8	12564	9	--	--

## Sheet: b
Table S 6-2：A2A1-B2B1-C2C1 vs. A2A3-B2B3-C2C3 vs. A2A4-B2B4-C2C4
Note:‘Gold Nugget’ (designated A), ‘Tango’ (designated B) and ‘Orah’ (designated C)
Index	Formula	Compounds	Class I	Class II	CAS	Level	A2_vs_A1	B2_vs_B1	C2_vs_C1	A1	A2	B1	B2	C1	C2	cpd_ID	kegg_map
pmf0256	C6H14O	3-Methyl-1-pentanol	Others	Saccharides and Alcohols	589-35-5	3	down	down	down	9	16951	5797.3	16887	9	22629	--	--
pme0257	C4H4N2O2	Uracil	Nucleotides and derivatives	Nucleotides and derivatives	66-22-8	2	up	down	up	10826	4862.4	9427.9	19331	16949	3974.8	C00106	ko00240,ko00410,ko00770,ko01100
mws0341	C6H12O3	2-Hydroxyisocaproic acid	Organic acids	Organic acids	20312-37-2	3	up	down	down	13367	9	9	18621	47111	282610	C03264	--
pme0128	C6H12N2O3	L-Alanyl-L-Alanine	Amino acids and derivatives	Amino acids and derivatives	1948-31-8	2	down	up	up	331.99	6369.1	4395.1	1352.8	1351.5	9	--	--
mws0005	C10H12N2	Tryptamine	Alkaloids	Plumerane	61-54-1	2	down	down	down	201160	446510	153130	839780	9	25687	C00398	ko00380,ko00901,ko01100,ko01110
mws0467	C9H10O3	3-(4-Hydroxyphenyl)-propionic acid	Phenolic acids	Phenolic acids	501-97-3	2	down	down	down	9	7077	5911.8	22203	43656	292950	C01744	--
mws0620	C11H14N2	N-Methyltryptamine	Alkaloids	Alkaloids	61-49-4	3	down	down	down	695180	1604000	192420	935580	8513.5	41556	C06213	ko00380,ko01100
Hmtn001288	C9H10O4	Methyl 2,4-dihydroxyphenylacetate	Phenolic acids	Phenolic acids	67828-42-6	3	up	down	down	7924.6	3366.9	9	9825	5792.7	24114	--	--
pme2060	C10H13N5	N6-Isopentenyladenine	Nucleotides and derivatives	Nucleotides and derivatives	2365-40-4	3	down	down	up	27816	213380	27746	142810	2313.5	9	C04083	ko00908,ko01110,ko04075
Lmwp003442	C21H20O11	Amoenin	Flavonoids	Flavonols	-	3	down	up	down	39817	125180	8228.2	9	9	21070	--	--
pmp001090	C26H28O9	Evodol	Others	Others	22318-10-1	2	down	down	down	9	14483	9	15197	9	3925.1	--	--
pmp001089	C26H30O9	Rutaevin	Others	Others	33237-37-5	2	down	down	down	10679	147660	4842.7	128350	9	5947.3	C08779	--
Cmpp004143	C26H34O9	Deacetylnomilinic acid	Lignans and Coumarins	Coumarins	-	2	up	up	up	187850	80631	64990	7649	166600	50448	--	--
Lmzn003560	C26H34O9	Sudachinoid A	Terpenoids	Terpene	-	2	up	up	up	18582	4861.5	1655.9	9	23856	9814.1	--	--
Lmhp009526	C27H46O9	2-α-Linolenoyl-glycerol-1-O-glucoside	Lipids	Glycerol ester	-	2	up	down	up	4733.5	1464	476.41	1066.5	1193.7	9	--	--
pmp001276	C33H56O14	1-Linolenoyl-rac-glycerol-diglucoside	Lipids	Free fatty acids	-	1	up	down	up	4017.5	9	9	4956.5	8877.1	3724.2	--	--
Index	Formula	Compounds	Class I	Class II	CAS	Level	A2_vs_A3	B2_vs_B3	C2_vs_C3	A2	A3	B2	B3	C2	C3	cpd_ID	kegg_map
pmp001236	C11H10O4	Clove chromone	Others	Others	-	3	down	down	down	39728	4305.6	25336	9324.3	4064.8	9	--	--
pmb2507	C5H11O7P	2-Deoxyribose-1-phosphate	Nucleotides and derivatives	Nucleotides and derivatives	17210-42-3	3	down	down	down	62755	30748	25342	9	76582	35705	C00672	ko00030,ko00240,ko01100
Lmrj002793	C14H16N2O4	Cyclo(Phe-Glu)	Amino acids and derivatives	Amino acids and derivatives	-	3	down	down	down	26525	11266	17385	2262	46838	12885	--	--
HJAP158	C19H21NO4	Aromatide	Others	Others	-	2	down	up	down	10751	4862.7	1712.8	3524.3	1509.3	9	--	--
Cmyn001328	C15H16O9	Daphnin	Lignans and Coumarins	Coumarins	486-55-5	2	down	up	down	209400	35166	68400	142880	10667	9	C01421	--
Lmhp008273	C20H40NO7P	LysoPE 15:1(2n isomer)	Lipids	LPE	-	2	down	down	up	1468.4	9	1875.4	9	871.81	2178.8	--	--
pmp001090	C26H28O9	Evodol	Others	Others	22318-10-1	2	down	down	down	14483	9	15197	1197.3	3925.1	782.63	--	--
pmp001089	C26H30O9	Rutaevin	Others	Others	33237-37-5	2	down	down	down	147660	4252.1	128350	2248.2	5947.3	9	C08779	--
pmb0855	C24H50NO7P	LysoPC 16:0	Lipids	LPC	17364-16-8	1	up	down	up	350640	886790	2952200	206300	988550	2734600	--	--
pmd0132	C24H50NO7P	LysoPC 16:0(2n isomer)	Lipids	LPC	-	1	up	down	up	339500	883230	2844300	207780	990140	2483500	--	--
Lmhp008718	C25H48NO7P	LysoPC 17:2	Lipids	LPC	-	1	up	down	up	9	1420.2	21690	489.19	21886	63107	--	--
pmb2406	C25H52NO7P	LysoPC 17:0	Lipids	LPC	50930-23-9	1	up	down	up	9	2424.7	10122	9	1957.6	5872.6	--	--
pmb0865	C26H48NO7P	LysoPC 18:3(2n isomer)	Lipids	LPC	-	1	up	down	up	723550	1630100	817340	34052	1324900	3496700	--	--
pmp001251	C26H50NO7P	LysoPC 18:2(2n isomer)	Lipids	LPC	-	1	up	down	up	365720	1011900	4509700	188170	5268500	15434000	--	--
pmp001273	C26H50NO7P	LysoPC 18:2	Lipids	LPC	-	1	up	down	up	269000	640390	1912500	66992	707170	2003700	--	--
Lmhp010190	C26H52NO7P	LysoPC 18:1(2n isomer)	Lipids	LPC	-	1	up	down	up	1429700	6186400	2191300	129340	2368000	5492300	--	--
pmp001281	C26H52NO7P	LysoPC 18:1	Lipids	LPC	-	1	up	down	up	446680	1907900	3385000	154270	1222500	3048900	--	--
pmd0136	C26H54NO7P	LysoPC 18:0(2n isomer)	Lipids	LPC	-	1	up	down	up	415.67	1120.5	8362.5	1098.1	3280.3	11036	--	--
mws0126	C26H54NO7P	LysoPC 18:0	Lipids	LPC	19420-57-6	2	up	down	up	2114.2	4545.3	34343	4710.3	27706	61938	--	--
Lmhp010908	C27H54NO7P	LysoPC 19:1	Lipids	LPC	-	2	up	down	up	650.07	2343	2744.8	9	2502.4	7351.1	--	--
Lmhp011549	C28H56NO7P	LysoPC 20:1	Lipids	LPC	-	1	up	down	up	1598.1	10663	19894	2576.6	8530.2	19091	--	--
pmb0603	C28H32O16	Chrysoeriol-7,4'-di-O-glucoside	Flavonoids	Flavonoid	-	2	down	up	up	19018	6758	9	6045	4577	9524	--	--
Index	Formula	Compounds	Class I	Class II	CAS	Level	A2_vs_A4	B2_vs_B4	C2_vs_C4	A2	A4	B2	B4	C2	C4	cpd_ID	kegg_map
mws0341	C6H12O3	2-Hydroxyisocaproic acid	Organic acids	Organic acids	20312-37-2	3	up	up	down	9	34441	18621	187500	282610	9	C03264	--
Lmrn003000	C9H10O3	2-Hydroxy-3-phenylpropanoic acid	Organic acids	Organic acids	7326-19-4	2	up	up	down	9	21858	22325	148190	229830	11912	C05607	ko00360,ko00960,ko01100
mws0467	C9H10O3	3-(4-Hydroxyphenyl)-propionic acid	Phenolic acids	Phenolic acids	501-97-3	2	up	up	down	7077	31276	22203	236940	292950	24232	C01744	--
pme3186	C3H7O6P	DL-Glyceraldehyde-3-phosphate	Organic acids	Organic acids	591-59-3	3	down	down	down	69459	32291	46817	11742	57087	19350	C00661	--
Lmhp003064	C14H16N2O2	Cyclo(Pro-Phe)	Amino acids and derivatives	Amino acids and derivatives	3705-26-8	3	up	up	down	9	26208	10963	199800	280520	5562.2	C11847	--
Lmmn003323	C16H32O3	2-Hydroxyhexadecanoic acid	Organic acids	Organic acids	764-67-0	1	up	down	up	185770	533640	764950	225010	2866600	6405500	--	--
Zmyn005252	C17H34O3	3-Hydroxy-palmitic acid methyl ester	Others	Others	51883-36-4	2	up	down	up	9	3935.5	4357.7	9	14875	32077	C11849	--
pmb0876	C21H44NO7P	LysoPE 16:0	Lipids	LPE	53862-35-4	1	up	down	up	60260	146230	291820	74664	478180	1114700	--	--
pmp001265	C24H49NO8	2-Amino-4-dihydroxy octadecyl galactoside	Others	Others	-	2	up	down	up	9	1101.5	3009.2	9	3059.8	11819	--	--
pmp001090	C26H28O9	Evodol	Others	Others	22318-10-1	2	down	down	down	14483	2105.3	15197	1580.8	3925.1	9	--	--
pmp001089	C26H30O9	Rutaevin	Others	Others	33237-37-5	2	down	down	down	147660	13190	128350	13235	5947.3	9	C08779	--
pmd0136	C26H54NO7P	LysoPC 18:0(2n isomer)	Lipids	LPC	-	1	up	down	up	415.67	957.79	8362.5	3497.3	3280.3	6683.3	--	--
pmd0143	C28H58NO7P	LysoPC 20:0	Lipids	LPC	108341-80-6	3	up	down	down	9	967.36	1711.2	9	700.15	9	--	--
pmp001276	C33H56O14	1-Linolenoyl-rac-glycerol-diglucoside	Lipids	Free fatty acids	-	1	up	down	up	9	6905.6	4956.5	9	3724.2	21111	--	--

## Sheet: c
Table S 6-3：A3A1-B3B1-C3C1 vs. A3A2-B3B2-C3C2 vs. A3A4-B3B4-C3C4
Note:‘Gold Nugget’ (designated A), ‘Tango’ (designated B) and ‘Orah’ (designated C)
Index	Formula	Compounds	Class I	Class II	CAS	Level	A3_vs_A1	B3_vs_B1	C3_vs_C1	A1	A3	B1	B3	C1	C3	cpd_ID	kegg_map
pmf0256	C6H14O	3-Methyl-1-pentanol	Others	Saccharides and Alcohols	589-35-5	3	down	up	down	9	17682	5797.3	9	9	11412	--	--
mws0467	C9H10O3	3-(4-Hydroxyphenyl)-propionic acid	Phenolic acids	Phenolic acids	501-97-3	2	down	down	up	9	11741	5911.8	12457	43656	5857.3	C01744	--
mws0620	C11H14N2	N-Methyltryptamine	Alkaloids	Alkaloids	61-49-4	3	up	down	up	695180	102110	192420	468830	8513.5	9	C06213	ko00380,ko01100
Hmtn001288	C9H10O4	Methyl 2,4-dihydroxyphenylacetate	Phenolic acids	Phenolic acids	67828-42-6	3	up	down	up	7924.6	9	9	9189.8	5792.7	9	--	--
pmp001236	C11H10O4	Clove chromone	Others	Others	-	3	up	down	up	12603	4305.6	3503.5	9324.3	2552.3	9	--	--
Lmrj002793	C14H16N2O4	Cyclo(Phe-Glu)	Amino acids and derivatives	Amino acids and derivatives	-	3	up	up	up	28118	11266	9101.2	2262	17382	5885	--	--
mws2186	C20H18O11	Avicularin(Quercetin-3-O-α-L-arabinofuranoside)	Flavonoids	Flavonols	572-30-5	2	up	up	down	22107	8782.2	8930.2	1339	5384.5	11470	--	--
Lmwp003442	C21H20O11	Amoenin	Flavonoids	Flavonols	-	3	down	up	down	39817	104300	8228.2	9	9	28449	--	--
pmp001265	C24H49NO8	2-Amino-4-dihydroxy octadecyl galactoside	Others	Others	-	2	up	up	down	2410.6	9	1873.9	9	9	5463	--	--
pmb0855	C24H50NO7P	LysoPC 16:0	Lipids	LPC	17364-16-8	1	up	up	down	2482200	886790	3080100	206300	1360500	2734600	--	--
pmb2406	C25H52NO7P	LysoPC 17:0	Lipids	LPC	50930-23-9	1	up	up	down	8902.7	2424.7	9909	9	9	5872.6	--	--
pmd0136	C26H54NO7P	LysoPC 18:0(2n isomer)	Lipids	LPC	-	1	up	up	down	4218.8	1120.5	8363.1	1098.1	2552	11036	--	--
pmn001375	C26H32O12	1-Hydroxypinoresinol-1-O-Glucoside	Lignans and Coumarins	Lignans	81495-71-8	2	down	down	down	9	10783	12506	25337	6237.8	14156	--	--
pmd0143	C28H58NO7P	LysoPC 20:0	Lipids	LPC	108341-80-6	3	up	up	down	3634.5	9	1785.6	9	9	1649.9	--	--
pmb0492	C34H37N3O6	N',N'',N'''-p-Coumaroyl-cinnamoyl-caffeoyl spermidine	Alkaloids	Phenolamine	-	2	down	up	up	9	1991.4	3420.9	1709.2	1428.6	9	--	--
Index	Formula	Compounds	Class I	Class II	CAS	Level	A3_vs_A2	B3_vs_B2	C3_vs_C2	A2	A3	B2	B3	C2	C3	cpd_ID	kegg_map
pmp001236	C11H10O4	Clove chromone	Others	Others	-	3	up	up	up	39728	4305.6	25336	9324.3	4064.8	9	--	--
pmb2507	C5H11O7P	2-Deoxyribose-1-phosphate	Nucleotides and derivatives	Nucleotides and derivatives	17210-42-3	3	up	up	up	62755	30748	25342	9	76582	35705	C00672	ko00030,ko00240,ko01100
Lmrj002793	C14H16N2O4	Cyclo(Phe-Glu)	Amino acids and derivatives	Amino acids and derivatives	-	3	up	up	up	26525	11266	17385	2262	46838	12885	--	--
HJAP158	C19H21NO4	Aromatide	Others	Others	-	2	up	down	up	10751	4862.7	1712.8	3524.3	1509.3	9	--	--
Cmyn001328	C15H16O9	Daphnin	Lignans and Coumarins	Coumarins	486-55-5	2	up	down	up	209400	35166	68400	142880	10667	9	C01421	--
Lmhp008273	C20H40NO7P	LysoPE 15:1(2n isomer)	Lipids	LPE	-	2	up	up	down	1468.4	9	1875.4	9	871.81	2178.8	--	--
pmp001090	C26H28O9	Evodol	Others	Others	22318-10-1	2	up	up	up	14483	9	15197	1197.3	3925.1	782.63	--	--
pmp001089	C26H30O9	Rutaevin	Others	Others	33237-37-5	2	up	up	up	147660	4252.1	128350	2248.2	5947.3	9	C08779	--
pmb0855	C24H50NO7P	LysoPC 16:0	Lipids	LPC	17364-16-8	1	down	up	down	350640	886790	2952200	206300	988550	2734600	--	--
pmd0132	C24H50NO7P	LysoPC 16:0(2n isomer)	Lipids	LPC	-	1	down	up	down	339500	883230	2844300	207780	990140	2483500	--	--
Lmhp008718	C25H48NO7P	LysoPC 17:2	Lipids	LPC	-	1	down	up	down	9	1420.2	21690	489.19	21886	63107	--	--
pmb2406	C25H52NO7P	LysoPC 17:0	Lipids	LPC	50930-23-9	1	down	up	down	9	2424.7	10122	9	1957.6	5872.6	--	--
pmb0865	C26H48NO7P	LysoPC 18:3(2n isomer)	Lipids	LPC	-	1	down	up	down	723550	1630100	817340	34052	1324900	3496700	--	--
pmp001251	C26H50NO7P	LysoPC 18:2(2n isomer)	Lipids	LPC	-	1	down	up	down	365720	1011900	4509700	188170	5268500	15434000	--	--
pmp001273	C26H50NO7P	LysoPC 18:2	Lipids	LPC	-	1	down	up	down	269000	640390	1912500	66992	707170	2003700	--	--
Lmhp010190	C26H52NO7P	LysoPC 18:1(2n isomer)	Lipids	LPC	-	1	down	up	down	1429700	6186400	2191300	129340	2368000	5492300	--	--
pmp001281	C26H52NO7P	LysoPC 18:1	Lipids	LPC	-	1	down	up	down	446680	1907900	3385000	154270	1222500	3048900	--	--
pmd0136	C26H54NO7P	LysoPC 18:0(2n isomer)	Lipids	LPC	-	1	down	up	down	415.67	1120.5	8362.5	1098.1	3280.3	11036	--	--
mws0126	C26H54NO7P	LysoPC 18:0	Lipids	LPC	19420-57-6	2	down	up	down	2114.2	4545.3	34343	4710.3	27706	61938	--	--
Lmhp010908	C27H54NO7P	LysoPC 19:1	Lipids	LPC	-	2	down	up	down	650.07	2343	2744.8	9	2502.4	7351.1	--	--
Lmhp011549	C28H56NO7P	LysoPC 20:1	Lipids	LPC	-	1	down	up	down	1598.1	10663	19894	2576.6	8530.2	19091	--	--
pmb0603	C28H32O16	Chrysoeriol-7,4'-di-O-glucoside	Flavonoids	Flavonoid	-	2	up	down	down	19018	6758	9	6045	4577	9524	--	--
Index	Formula	Compounds	Class I	Class II	CAS	Level	A3_vs_A4	B3_vs_B4	C3_vs_C4	A3	A4	B3	B4	C3	C4	cpd_ID	kegg_map
mws0341	C6H12O3	2-Hydroxyisocaproic acid	Organic acids	Organic acids	20312-37-2	3	up	up	down	9	34441	9	187500	7179.8	9	C03264	--
mws0467	C9H10O3	3-(4-Hydroxyphenyl)-propionic acid	Phenolic acids	Phenolic acids	501-97-3	2	up	up	up	11741	31276	12457	236940	5857.3	24232	C01744	--
Hmtn001288	C9H10O4	Methyl 2,4-dihydroxyphenylacetate	Phenolic acids	Phenolic acids	67828-42-6	3	up	up	up	9	4833.1	9189.8	25539	9	9170.6	--	--
Lmhp003064	C14H16N2O2	Cyclo(Pro-Phe)	Amino acids and derivatives	Amino acids and derivatives	3705-26-8	3	up	up	up	9	26208	9	199800	9	5562.2	C11847	--
Lmrj002793	C14H16N2O4	Cyclo(Phe-Glu)	Amino acids and derivatives	Amino acids and derivatives	-	3	up	up	up	11266	32165	2262	15026	12885	61902	--	--
pme3174	C9H14N3O8P	Cytidine 5'-monophosphate(Cytidylic acid)	Nucleotides and derivatives	Nucleotides and derivatives	63-37-6	3	up	up	down	9	3169.7	9	3617.5	8021.1	9	C00055	ko00240,ko01100
pmn001694	C18H34O5	9,10,13-Trihydroxy-11-Octadecenoic Acid	Lipids	Free fatty acids	29907-57-1	1	up	up	up	61562	164730	77266	156450	84365	202740	C14835	ko00591
Lmhp008440	C20H40NO7P	LysoPE 15:1	Lipids	LPE	-	2	up	up	down	624.53	2032.3	489.2	1051.6	2171.7	9	--	--
Lmhp010515	C25H52NO7P	LysoPC 17:0(2n isomer)	Lipids	LPC	-	2	up	up	down	9	2126.8	1302.8	2817.8	5696.5	2374.2	--	--

## Sheet: d
Table S6-4：A4A1-B4B1-C4C1 vs. A4A2-B4B2-C4C2 vs. A4A3-B4B3-C4C3
Note:‘Gold Nugget’ (designated A), ‘Tango’ (designated B) and ‘Orah’ (designated C)
Index	Formula	Compounds	Class I	Class II	CAS	Level	A4_vs_A1	B4_vs_B1	C4_vs_C1	A1	A4	B1	B4	C1	C4	cpd_ID	kegg_map
mws0341	C6H12O3	2-Hydroxyisocaproic acid	Organic acids	Organic acids	20312-37-2	3	down	down	up	13367	34441	9	187500	47111	9	C03264	--
Lmrn003000	C9H10O3	2-Hydroxy-3-phenylpropanoic acid	Organic acids	Organic acids	7326-19-4	2	down	down	up	9	21858	9	148190	30801	11912	C05607	ko00360,ko00960,ko01100
pme0253	C8H15NO3	N-Acetyl-L-leucine	Amino acids and derivatives	Amino acids and derivatives	1188-21-2	2	up	down	down	10164	9	40032	125590	23517	57342	C02710	--
pme1261	C9H19NO4	D-Panthenol	Others	Saccharides and Alcohols	81-13-0	2	up	up	down	19904	5176.2	17150	7273.7	9	51278	C05944	ko00770
MWSmce177	C12H14O4	Ethyl ferulate	Others	Others	4046-02-0	2	up	down	down	9536.5	3335.5	3689.5	8368.9	3927.5	13173	--	--
pmb0962	C10H22N2O4	L-Lysine-Butanoic Acid	Amino acids and derivatives	Amino acids and derivatives	80407-71-2	3	down	up	up	2230.4	4508	2229.6	9	3133.4	1337.4	--	--
Lmhp003064	C14H16N2O2	Cyclo(Pro-Phe)	Amino acids and derivatives	Amino acids and derivatives	3705-26-8	3	down	down	up	9	26208	9	199800	21328	5562.2	C11847	--
Lmbp003825	C15H16O8	Skimmin (7-Hydroxycoumarin-7-O-glucoside)	Lignans and Coumarins	Coumarins	93-39-0	2	up	up	down	61124	9	17836	9	9	31364	--	--
MWS20149	C21H20O10	Apigenin-7-O-α-D-glucopyranoside	Flavonoids	Flavonoid	-	2	up	down	down	13294	9	19838	45762	535800	1733700	--	--
Lmwp003442	C21H20O11	Amoenin	Flavonoids	Flavonols	-	3	down	up	down	39817	86714	8228.2	9	9	22102	--	--
pmb0876	C21H44NO7P	LysoPE 16:0	Lipids	LPE	53862-35-4	1	up	up	down	318220	146230	225690	74664	501770	1114700	--	--
pmp001265	C24H49NO8	2-Amino-4-dihydroxy octadecyl galactoside	Others	Others	-	2	up	up	down	2410.6	1101.5	1873.9	9	9	11819	--	--
pmb0883	C23H48NO7P	LysoPE 18:0	Lipids	LPE	69747-55-3	3	up	up	down	2653.1	9	1188.9	9	7409.4	23497	--	--
Lmzn003560	C26H34O9	Sudachinoid A	Terpenoids	Terpene	-	2	up	up	up	18582	4112.3	1655.9	9	23856	6677.8	--	--
Lmhp008833	C24H48NO7P	LysoPC 16:1(2n isomer)	Lipids	LPC	-	1	up	up	up	902610	441610	1241500	202790	1268700	510460	--	--
Lmhp009526	C27H46O9	2-α-Linolenoyl-glycerol-1-O-glucoside	Lipids	Glycerol ester	-	2	up	up	up	4733.5	9	476.41	9	1193.7	9	--	--
pmp001251	C26H50NO7P	LysoPC 18:2(2n isomer)	Lipids	LPC	-	1	up	up	up	2149100	876650	5925000	842190	11874000	3755700	--	--
pmp001273	C26H50NO7P	LysoPC 18:2	Lipids	LPC	-	1	up	up	up	1313100	569020	2689600	375590	1193200	536760	--	--
Lmhp010190	C26H52NO7P	LysoPC 18:1(2n isomer)	Lipids	LPC	-	1	up	up	up	15427000	6035400	3085700	465650	4971600	1847400	--	--
pmd0136	C26H54NO7P	LysoPC 18:0(2n isomer)	Lipids	LPC	-	1	up	up	down	4218.8	957.79	8363.1	3497.3	2552	6683.3	--	--
Lmhp010908	C27H54NO7P	LysoPC 19:1	Lipids	LPC	-	2	up	up	up	11240	2915.3	3131.6	972.44	6049.8	2347.8	--	--
pmb0475	C29H34O18	Gallic acid-4-O-(6'''-feruloyl)sophoroside	Tannins	Tannin	-	3	down	down	up	9	8161	9	5175.8	12564	9	--	--
Index	Formula	Compounds	Class I	Class II	CAS	Level	A4_vs_A2	B4_vs_B2	C4_vs_C2	A2	A4	B2	B4	C2	C4	cpd_ID	kegg_map
mws0341	C6H12O3	2-Hydroxyisocaproic acid	Organic acids	Organic acids	20312-37-2	3	down	down	up	9	34441	18621	187500	282610	9	C03264	--
Lmrn003000	C9H10O3	2-Hydroxy-3-phenylpropanoic acid	Organic acids	Organic acids	7326-19-4	2	down	down	up	9	21858	22325	148190	229830	11912	C05607	ko00360,ko00960,ko01100
mws0467	C9H10O3	3-(4-Hydroxyphenyl)-propionic acid	Phenolic acids	Phenolic acids	501-97-3	2	down	down	up	7077	31276	22203	236940	292950	24232	C01744	--
pme3186	C3H7O6P	DL-Glyceraldehyde-3-phosphate	Organic acids	Organic acids	591-59-3	3	up	up	up	69459	32291	46817	11742	57087	19350	C00661	--
Lmhp003064	C14H16N2O2	Cyclo(Pro-Phe)	Amino acids and derivatives	Amino acids and derivatives	3705-26-8	3	down	down	up	9	26208	10963	199800	280520	5562.2	C11847	--
Lmmn003323	C16H32O3	2-Hydroxyhexadecanoic acid	Organic acids	Organic acids	764-67-0	1	down	up	down	185770	533640	764950	225010	2866600	6405500	--	--
Zmyn005252	C17H34O3	3-Hydroxy-palmitic acid methyl ester	Others	Others	51883-36-4	2	down	up	down	9	3935.5	4357.7	9	14875	32077	C11849	--
pmb0876	C21H44NO7P	LysoPE 16:0	Lipids	LPE	53862-35-4	1	down	up	down	60260	146230	291820	74664	478180	1114700	--	--
pmp001265	C24H49NO8	2-Amino-4-dihydroxy octadecyl galactoside	Others	Others	-	2	down	up	down	9	1101.5	3009.2	9	3059.8	11819	--	--
pmp001090	C26H28O9	Evodol	Others	Others	22318-10-1	2	up	up	up	14483	2105.3	15197	1580.8	3925.1	9	--	--
pmp001089	C26H30O9	Rutaevin	Others	Others	33237-37-5	2	up	up	up	147660	13190	128350	13235	5947.3	9	C08779	--
pmd0136	C26H54NO7P	LysoPC 18:0(2n isomer)	Lipids	LPC	-	1	down	up	down	415.67	957.79	8362.5	3497.3	3280.3	6683.3	--	--
pmd0143	C28H58NO7P	LysoPC 20:0	Lipids	LPC	108341-80-6	3	down	up	up	9	967.36	1711.2	9	700.15	9	--	--
pmp001276	C33H56O14	1-Linolenoyl-rac-glycerol-diglucoside	Lipids	Free fatty acids	-	1	down	up	down	9	6905.6	4956.5	9	3724.2	21111	--	--
Index	Formula	Compounds	Class I	Class II	CAS	Level	A4_vs_A3	B4_vs_B3	C4_vs_C3	A3	A4	B3	B4	C3	C4	cpd_ID	kegg_map
mws0341	C6H12O3	2-Hydroxyisocaproic acid	Organic acids	Organic acids	20312-37-2	3	down	down	up	9	34441	9	187500	7179.8	9	C03264	--
Lmrn003000	C9H10O3	2-Hydroxy-3-phenylpropanoic acid	Organic acids	Organic acids	7326-19-4	2	down	down	down	9	21858	9	148190	5134	11912	C05607	ko00360,ko00960,ko01100
mws0467	C9H10O3	3-(4-Hydroxyphenyl)-propionic acid	Phenolic acids	Phenolic acids	501-97-3	2	down	down	down	11741	31276	12457	236940	5857.3	24232	C01744	--
Hmtn001288	C9H10O4	Methyl 2,4-dihydroxyphenylacetate	Phenolic acids	Phenolic acids	67828-42-6	3	down	down	down	9	4833.1	9189.8	25539	9	9170.6	--	--
Lmhp003064	C14H16N2O2	Cyclo(Pro-Phe)	Amino acids and derivatives	Amino acids and derivatives	3705-26-8	3	down	down	down	9	26208	9	199800	9	5562.2	C11847	--
Lmrj002793	C14H16N2O4	Cyclo(Phe-Glu)	Amino acids and derivatives	Amino acids and derivatives	-	3	down	down	down	11266	32165	2262	15026	12885	61902	--	--
pme3174	C9H14N3O8P	Cytidine 5'-monophosphate(Cytidylic acid)	Nucleotides and derivatives	Nucleotides and derivatives	63-37-6	3	down	down	up	9	3169.7	9	3617.5	8021.1	9	C00055	ko00240,ko01100
pmn001694	C18H34O5	9,10,13-Trihydroxy-11-Octadecenoic Acid	Lipids	Free fatty acids	29907-57-1	1	down	down	down	61562	164730	77266	156450	84365	202740	C14835	ko00591
Lmhp008440	C20H40NO7P	LysoPE 15:1	Lipids	LPE	-	2	down	down	up	624.53	2032.3	489.2	1051.6	2171.7	9	--	--
Lmhp010515	C25H52NO7P	LysoPC 17:0(2n isomer)	Lipids	LPC	-	2	down	down	up	9	2126.8	1302.8	2817.8	5696.5	2374.2	--	--
